# Supplementary material for: A plasma‐derived exosomal microRNA signature by small RNA sequencing for early detection of postmenopausal osteoporosis
Source: Clin Transl Med. 2024 Apr 1;14(4):e1637. doi: 10.1002/ctm2.1637 (PMC10983017; doi:10.1002/ctm2.1637)
Supplement: Supplementary file 9 — Supporting Information [file CTM2-14-e1637-s017.xlsx]

## Sheet: Sheet1
Name	Age	BMI	L1	L2	L3	L4	Tscore	Ca	Mg	P	PINP	β.CTX	CHOL	TG	HDL	LDL	Diagnosis	Type
d_pmop_1	63	25.1	-2.3	-2.8	-2.6	-3.1	-3.1	2.47	0.85	1.07	25.83	499.9	5.23	1.27	1.39	2.54	osteoporosis	Data for training and expression profiling
d_pmop_2	66	18.8	-1.6	-1.8	-1.7	-2	-2.7	2.48	0.66	1.21	44.2	377.6	5.12	0.71	2.03	2.23	osteoporosis	Data for training and expression profiling
d_pmop_3	55	23.9	-2.3	-2.5	-2.6	-2.1	-2.6	2.41	0.88	1.01	58.25	548.8	5.43	1.68	1.56	2.85	osteoporosis	Data for training and expression profiling
d_pmop_4	63	20.8	-3.2	-3.5	-2.7	-3.1	-3.5	2.24	0.87	1.09	72.3	710.2	5.07	0.7	1.79	2.47	osteoporosis	Data for training and expression profiling
d_pmop_5	59	20.8	-4.1	-4	-4.1	-4.5	-4.5	2.33	0.91	1.21	107	885.9	4.59	0.9	1.47	2.39	osteoporosis	Data for training and expression profiling
d_pmop_6	56	21.2	-3.1	-3.3	-2.4	-3.7	-3.1	2.21	0.81	1.34	61.82	418.3	5.61	1.08	1.38	3.25	osteoporosis	Data for training and expression profiling
d_pmop_7	55	23.1	-2.3	-2.3	-3.1	-1.9	-3.1	2.42	0.89	1.19	123.5	899.8	5.5	1.18	1.86	2.84	osteoporosis	Data for training and expression profiling
d_pmop_8	54	19.5	-1.5	-2	-2.4	-2.7	-2.7	2.31	0.81	1.07	54.85	601.1	5.78	1.1	1.38	3.49	osteoporosis	Data for training and expression profiling
d_pmop_9	58	23.8	-2.4	-3	-2.2	-2.8	-3	2.39	0.81	1.21	28.11	125.6	5.95	0.94	1.1	3.88	osteoporosis	Data for training and expression profiling
d_pmop_10	73	22.2	-1.7	-3.3	-2.9	-3.1	-3.4	2.28	0.76	0.98	73.03	643.3	6.74	1.15	2.52	3.14	osteoporosis	Data for training and expression profiling
d_pmop_11	66	23.4	-2	-2.7	-2.2	-0.6	-2.7	2.44	0.86	1.29	127.8	738.5	6.22	1.82	1.44	3.27	osteoporosis	Data for training and expression profiling
d_pmop_12	53	22.2	-1.3	-2.5	-1.9	-1.7	-2.5	2.28	0.88	1.21	46.79	441.5	5.19	1.14	1.44	2.89	osteoporosis	Data for training and expression profiling
d_pmop_13	64	19.4	-2.6	-3	-2.1	-1.8	-3	2.39	0.83	1.11	88.15	704.5	2.99	1.75	0.75	1.53	osteoporosis	Data for training and expression profiling
d_pmop_14	68	25.6	-3.5	-3.4	-2.9	-2.5	-3.5	2.38	0.86	1.29	60.99	568.3	6.02	1.36	1.87	3.32	osteoporosis	Data for training and expression profiling
d_pmop_15	63	25.8	-1.9	-2.8	-2	-2.1	-2.8	2.29	0.92	1.35	57.93	684.7	4.46	0.78	1.17	2.76	osteoporosis	Data for training and expression profiling
d_pmop_16	64	20.9	-1.9	-2.9	-3.3	-1.5	-3.3	2.27	0.98	1.3	45.06	498.4	3.97	0.58	1.54	2.17	osteoporosis	Data for training and expression profiling
d_pmop_17	64	24.1	-2.3	-2.4	-2.6	-1.9	-2.6	2.36	1.16	1.16	49.92	476	4.68	1.85	1.02	2.63	osteoporosis	Data for training and expression profiling
d_pmop_18	61	23.1	-1.7	-3	-1.5	-1.9	-3	2.3	1.2	1.07	44.22	346	5.73	1.09	1.77	3.08	osteoporosis	Data for training and expression profiling
d_pmop_19	74	25.8	-2.8	-3	-2.1	-1	-3	2.23	0.85	1.17	64.52	598.4	5.47	1.01	1.45	3.23	osteoporosis	Data for training and expression profiling
d_pmop_20	70	20.3	-3.7	-4.1	-3	-3.3	-4.1	2.37	0.86	1.2	40.45	551.1	5.86	1.09	1.69	3.21	osteoporosis	Data for training and expression profiling
d_pmop_21	71	23	-2.5	-3	-2	-1.4	-3	2.32	0.99	1.06	44.54	468.2	5.29	1.92	1.3	2.62	osteoporosis	Data for training and expression profiling
d_pmop_22	72	23.4	-2	-2.6	-2.8	-1.6	-2.8	2.28	1.17	1.07	52.45	536.1	4.36	3.06	0.98	1.89	osteoporosis	Data for training and expression profiling
d_pmop_23	63	27	-1.8	-2	-1.9	-2.6	-2.6	2.33	0.91	1.17	77.38	794.6	5.73	1.24	1.39	3.47	osteoporosis	Data for training and expression profiling
d_pmop_24	64	26.1	-3.4	-3.9	-4.3	-3.8	-4.3	2.28	0.8	1.06	113.1	1014	5.5	0.77	1.56	3.31	osteoporosis	Data for training and expression profiling
d_pmop_25	70	19.7	-2.4	-2.9	-2.9	-2.1	-2.9	2.17	0.97	0.92	49.39	728.5	4.75	1.1	1.44	2.32	osteoporosis	Data for training and expression profiling
d_pmop_26	67	28.4	-2.5	-3.5	-3	-2.1	-3.5	2.23	0.84	1.08	69.96	785.2	4.94	1.33	1.12	2.91	osteoporosis	Data for training and expression profiling
d_pmop_27	61	19.1	-2.7	-3.3	-1.5	-2.2	-3.3	2.29	0.86	1.13	85.26	396.1	5.26	0.9	1.98	2.52	osteoporosis	Data for training and expression profiling
d_pmop_28	54	27.8	-2.8	-3	-2.5	-1.2	-3	2.22	0.82	1.23	33.61	460	4.4	0.99	1.27	2.47	osteoporosis	Data for training and expression profiling
d_pmop_29	64	28.5	-3.3	-3.2	-3.2	-2.7	-3.3	2.26	0.81	1.16	38.02	364.1	6.28	0.7	1.92	3.43	osteoporosis	Data for training and expression profiling
d_pmop_30	69	25.7	-3.1	-3.6	-3.7	-3.6	-3.7	2.29	0.86	1.34	60.17	515	7.2	1.17	1.33	4.57	osteoporosis	Data for training and expression profiling
d_pmop_31	58	22.9	-2.4	-2.7	-1.7	-1.2	-2.7	2.21	0.89	1.22	53.93	523	3.22	1.69	0.95	1.67	osteoporosis	Data for training and expression profiling
d_pmop_32	65	19.9	-2.1	-2.7	-2.2	-2	-2.7	2.27	0.86	1.18	49.55	592.3	6.54	1.75	1.36	4.15	osteoporosis	Data for training and expression profiling
d_pmop_33	60	23.5	-2.9	-4	-3.8	-2.9	-4	2.32	0.89	1.16	68.9	682.1	4.55	1.01	1.14	2.53	osteoporosis	Data for training and expression profiling
d_pmop_34	61	22.7	-2.6	-3.1	-2.5	-3.1	-3.1	2.32	0.83	1.29	30.18	306.9	5.23	2.72	1.15	2.67	osteoporosis	Data for training and expression profiling
d_pmop_35	55	21.2	-1.3	-1.9	-2.4	-3.7	-3.7	2.37	0.78	1.19	48.7	444.1	4.03	0.93	1.11	2.4	osteoporosis	Data for training and expression profiling
d_pmop_36	57	23.3	-1.2	-1.2	-1.4	-0.9	-3.1	2.25	0.89	1.33	72.08	728.9	4.71	0.73	1.42	2.78	osteoporosis	Data for training and expression profiling
d_pmop_37	60	23.4	-2.9	-3	-2.6	-2.5	-3	2.41	0.79	1.16	46	311	6.53	1.25	1.71	3.82	osteoporosis	Data for training and expression profiling
d_pmop_38	65	23.1	-2.1	-2.6	-2.2	-1.6	-2.6	2.4	0.8	1.16	47.96	422.7	4.86	0.82	1.48	2.51	osteoporosis	Data for training and expression profiling
d_pmop_39	62	17.7	-2	-2.8	-2.7	-2.4	-2.8	2.39	0.95	1.24	51.16	494.9	6.83	0.84	2.06	3.77	osteoporosis	Data for training and expression profiling
d_pmop_40	69	23.2	-2.1	-2.7	-3	-1.1	-3	2.39	0.88	1.39	60.81	355	5.06	1.52	1.51	2.51	osteoporosis	Data for training and expression profiling
d_pmop_41	65	21.5	-2.8	-3.1	-2.8	-3.1	-3.1	2.31	1.05	1.22	49.77	567.9	5.39	2.62	1.18	2.8	osteoporosis	Data for training and expression profiling
d_pmop_42	71	21.3	-2.9	-2.9	-2.8	-1.4	-2.9	2.32	0.89	1.41	52.27	451.1	6.55	3.45	1.4	3.33	osteoporosis	Data for training and expression profiling
d_pmop_43	76	22.7	-3.9	-4	-3.1	-2.5	-4	2.22	1.01	1.02	42.78	486.9	3.32	0.81	1.33	1.52	osteoporosis	Data for training and expression profiling
d_pmop_44	59	25	-2.8	-2.7	-1.1	-0.6	-2.8	2.39	0.84	1.22	50.21	370.5	7.59	2.44	1.42	4.46	osteoporosis	Data for training and expression profiling
d_pmop_45	80	18.8	-2.2	-2.7	-1.7	-0.3	-2.7	2.23	0.88	1.28	53.46	600.6	5.54	1.15	1.92	2.77	osteoporosis	Data for training and expression profiling
d_pmop_46	64	22.8	-2	-1.7	-1.6	-2.7	-2.7	2.42	0.85	0.99	58.24	437.9	6.91	1.22	1.62	4.01	osteoporosis	Data for training and expression profiling
d_pmop_47	62	23.4	-2	-2.8	-2.3	-2	-2.8	2.27	0.91	1.33	83.13	492.9	7.41	1.44	1.49	4.51	osteoporosis	Data for training and expression profiling
d_pmop_48	62	23.9	-1.1	-1.2	-1.1	-0.7	-3.1	2.37	1.03	1.24	90.85	600	7.27	2.47	1.23	4.76	osteoporosis	Data for training and expression profiling
d_opna_1	59	25.1	-0.9	-1.4	-0.5	-0.5	-1.4	2.25	0.88	1.09	36.77	353.1	5.42	0.84	1.39	3.08	osteopenia	Data for training and expression profiling
d_opna_2	59	23.3	-1.6	-1.8	-0.8	-0.1	-1.8	2.39	0.82	1.18	93.56	707.5	4.68	1.45	1.36	2.32	osteopenia	Data for training and expression profiling
d_opna_3	58	22.7	-0.7	-1	-0.7	-0.4	-1.4	2.32	0.83	1.28	48.26	544.5	4.52	0.9	1.59	1.65	osteopenia	Data for training and expression profiling
d_opna_4	54	30.4	-1.1	-1.7	-1.5	-1.5	-1.7	2.21	0.88	1.05	79.91	542.5	5.12	1.09	1.36	2.95	osteopenia	Data for training and expression profiling
d_opna_5	56	31	-1.3	-1.3	-1.2	0.8	-1.3	2.41	1	1.56	45.41	483.9	6.61	1.47	1.67	3.71	osteopenia	Data for training and expression profiling
d_opna_6	54	23.5	-1.8	-1.6	-2	-1.8	-2	2.39	0.89	1.3	97.67	654.3	4.66	2.66	0.98	2.32	osteopenia	Data for training and expression profiling
d_opna_7	60	24.3	-0.8	-0.2	-1.6	-2	-2	2.26	0.91	1.51	62.74	590.5	4.8	1.58	1.14	2.66	osteopenia	Data for training and expression profiling
d_opna_8	53	19.6	-2.3	-2.2	-1.6	-1	-2.3	2.35	0.96	1.33	89.86	799.5	5.48	1.1	1.5	3.04	osteopenia	Data for training and expression profiling
d_opna_9	62	23.7	-0.8	0	-0.4	0	-2.2	2.33	0.91	1.2	38.69	306.9	6.71	1.45	1.69	3.72	osteopenia	Data for training and expression profiling
d_opna_10	49	22.8	-1.9	-1.8	-1.4	-1.2	-1.9	2.38	0.94	1	53.82	560.3	5.71	1.18	1.38	3.26	osteopenia	Data for training and expression profiling
d_opna_11	60	27.3	-0.9	-2.1	-1	-1.1	-2.1	2.29	0.9	1.28	59.56	577.4	5.16	1.82	1.16	2.95	osteopenia	Data for training and expression profiling
d_opna_12	59	30.1	-1.5	-1.8	-1.4	-1.8	-1.8	2.26	0.87	0.97	52.42	461.6	3.34	2.56	1	1.24	osteopenia	Data for training and expression profiling
d_opna_13	62	23.3	-1.9	-2.3	-2.1	-1.7	-2.3	2.29	0.91	1.18	75.4	659	6.96	4.14	1.4	3.69	osteopenia	Data for training and expression profiling
d_opna_14	60	19.4	-1.3	-1.9	-1.8	-1.6	-1.9	2.17	0.9	1.01	53.47	562.7	4.81	0.85	1.62	2.34	osteopenia	Data for training and expression profiling
d_opna_15	61	26.3	-1.1	-1.4	-1.7	-0.6	-1.7	2.3	0.95	1.11	84.12	710.2	5.87	1.09	1.46	3.36	osteopenia	Data for training and expression profiling
d_opna_16	62	24.7	-1.8	-1.8	-1.8	-0.7	-1.8	2.38	0.83	1	59.97	652.8	4.81	1.17	1.32	2.26	osteopenia	Data for training and expression profiling
d_opna_17	59	20.4	-2.3	-2	-2.3	-2	-2.3	2.35	0.94	1.21	85.51	705.2	6.11	0.65	1.69	3.41	osteopenia	Data for training and expression profiling
d_opna_18	59	24.1	-1.4	-0.7	-1.1	-0.7	-1.4	2.27	0.77	1.03	73.89	738.1	4.9	1.96	1.22	2.46	osteopenia	Data for training and expression profiling
d_opna_19	65	22.5	-1.8	-2.1	-1	-1.3	-2.1	2.23	0.78	1.11	59.9	824.5	4.98	3.06	0.97	2.15	osteopenia	Data for training and expression profiling
d_opna_20	59	25.1	-1.2	-1.5	-1.7	-1	-1.9	2.28	0.83	1.03	64.14	474.3	4.54	1.63	0.98	2.58	osteopenia	Data for training and expression profiling
d_opna_21	58	24.5	-1	-0.3	-0.6	-1.2	-1.2	2.39	0.84	1.3	62.18	902.3	6.55	1.17	1.06	4.33	osteopenia	Data for training and expression profiling
d_opna_22	54	22.1	-1.4	-1.4	-1.3	-0.7	-1.4	2.39	0.81	0.93	60.64	782.6	5.14	0.66	1.73	2.63	osteopenia	Data for training and expression profiling
d_opna_23	64	24.3	-1.4	-1.5	-1.1	-1.1	-1.8	2.2	0.92	1.28	49.86	401.4	6.73	1.32	1.68	3.44	osteopenia	Data for training and expression profiling
d_opna_24	55	22.5	-0.1	-0.7	-0.5	-0.7	-1.9	2.39	0.88	1.33	59.36	607.4	4.63	1.22	1.05	2.59	osteopenia	Data for training and expression profiling
d_opna_25	49	17.9	-2.3	-2.2	-2.4	-2.2	-2.4	2.35	0.95	1.2	58.46	510	6.09	1.11	1.89	2.92	osteopenia	Data for training and expression profiling
d_opna_26	63	23.7	-0.1	0.3	1.2	1	-2	2.15	0.82	0.8	37.56	344.2	4.36	1.19	1.07	2.54	osteopenia	Data for training and expression profiling
d_opna_27	60	21.5	-1.5	-1.7	-1.1	-1.8	-2.2	2.32	0.91	1.16	73.99	539.4	7.1	0.75	1.78	4.11	osteopenia	Data for training and expression profiling
d_opna_28	59	26.6	-0.9	-1.2	-0.8	-0.6	-1.6	2.38	0.76	1.27	70.52	756	6.15	0.98	1.75	3.33	osteopenia	Data for training and expression profiling
d_opna_29	55	23.6	-0.6	-1.3	-1.3	-1.1	-1.4	2.34	0.9	1.24	69.96	979.8	3.85	3.05	1.01	1.44	osteopenia	Data for training and expression profiling
d_opna_30	55	19.4	-1.8	-2	-1.5	-0.8	-2	2.33	0.9	1.32	81.66	698.8	5.67	1.01	1.8	2.94	osteopenia	Data for training and expression profiling
d_opna_31	73	24.7	-1.5	-1.2	-0.8	-0.7	-1.7	2.27	0.82	1.06	55.83	454.3	9.8	4.92	1.23	2.6	osteopenia	Data for training and expression profiling
d_opna_32	58	22.3	-1.8	-1.8	-1.4	-0.9	-1.8	2.34	0.99	1.29	95.65	981.8	4.58	1.71	1.27	2.18	osteopenia	Data for training and expression profiling
d_opna_33	55	31.6	0	-1.2	-0.4	-0.6	-1.2	2.36	0.92	1.2	45.5	363.9	6.91	2.82	1.32	3.85	osteopenia	Data for training and expression profiling
d_opna_34	59	26.3	-0.4	0.5	0.5	1.4	-1.1	2.29	0.83	1.27	54.33	302.1	6.37	0.85	1.53	3.91	osteopenia	Data for training and expression profiling
d_opna_35	59	23.7	-1.8	-1.8	-2	-1.6	-2	2.28	0.87	1.16	59.93	697.2	4.06	1.36	0.99	2.22	osteopenia	Data for training and expression profiling
d_opna_36	54	25.6	-2.3	-0.9	-1.8	-1.6	-2.3	2.43	0.81	1.05	54.91	438.7	5.6	1.04	1.85	2.77	osteopenia	Data for training and expression profiling
d_opna_37	61	20.5	-1.1	-2	-2.2	-1.5	-2.2	2.39	0.92	1.13	36.16	342.7	6.76	0.89	2.03	3.5	osteopenia	Data for training and expression profiling
d_opna_38	60	23.2	-0.9	-0.7	0.3	0.5	-1.1	2.35	0.83	1.21	47.33	578.1	6.08	2.1	1.27	3.32	osteopenia	Data for training and expression profiling
d_opna_39	69	25.7	-2	-2.4	-2	-0.5	-2.4	2.31	0.75	1.18	31.5	410.3	5.3	2.31	1.09	2.97	osteopenia	Data for training and expression profiling
d_opna_40	67	23.3	-1.3	-1.4	-1.1	-1	-1.6	2.28	0.83	1.09	75.55	615.9	5.19	1.7	1.6	1.6	osteopenia	Data for training and expression profiling
d_opna_41	65	20.8	-1.9	-2	-2.1	-2.3	-2.3	2.21	0.86	1.22	42.34	436.8	5.94	1.37	1.15	3.45	osteopenia	Data for training and expression profiling
d_opna_42	56	20.3	-1	-1.4	-1.8	-1.2	-1.8	2.24	0.83	1.33	39.44	434.7	4.66	0.49	1.32	2.65	osteopenia	Data for training and expression profiling
d_opna_43	54	24.3	-1.3	-1.6	-1.1	-1.2	-1.8	2.31	0.87	1.16	55.7	538.55	5.21	1.57	1.3	2.9	osteopenia	Data for training and expression profiling
d_opna_44	62	24.4	-1.6	-1.2	-1.4	-1.8	-1.8	2.29	0.87	1.04	63.93	655.3	6.39	2.71	1.21	3.45	osteopenia	Data for training and expression profiling
d_opna_45	68	24.2	-1	-1.4	-0.8	-1.3	-1.4	2.25	0.88	1.17	25.63	203	3.67	1.69	1.42	1.49	osteopenia	Data for training and expression profiling
d_opna_46	58	21.8	-2	-2.3	-2.2	-2	-2.3	2.23	0.83	0.86	48.21	466.3	5.63	1.06	1.75	3	osteopenia	Data for training and expression profiling
d_opna_47	55	23.4	-1.7	-1.5	-1	-0.9	-1.7	2.2	0.94	0.98	41.85	343.2	5.31	1.33	1.25	2.97	osteopenia	Data for training and expression profiling
d_opna_48	69	25.3	-1	-1.9	-1.7	-1.5	-1.9	2.2	0.88	0.89	64.52	397.5	5.97	3.31	1.04	3.5	osteopenia	Data for training and expression profiling
d_opna_49	67	22	-0.3	-1.4	-2.1	-1.1	-2.1	2.25	0.78	1.04	64.4	458.6	6.29	0.69	2.28	3.02	osteopenia	Data for training and expression profiling
d_opna_50	66	22.3	-0.1	-0.3	-1	0.6	-1.4	2.29	0.8	1.41	44.51	172.5	5.33	2.35	0.89	2.94	osteopenia	Data for training and expression profiling
d_opna_51	50	16.7	-1.8	-2.2	-2	-1.9	-2.2	2.27	0.87	1.13	66.68	494.8	5.39	0.76	1.62	3.11	osteopenia	Data for training and expression profiling
d_opna_52	55	22.2	-0.8	-0.9	-0.7	-0.4	-1.1	2.34	0.93	1.12	61	599	4.92	0.74	1.67	2.59	osteopenia	Data for training and expression profiling
d_opna_53	53	19.8	-1.6	-1.7	-1.2	-1	-2.1	2.39	0.83	1.09	52.73	547.9	5.68	0.77	2.05	2.86	osteopenia	Data for training and expression profiling
d_opna_54	51	17.7	-0.6	-0.4	-0.2	-0.2	-1.5	2.33	0.8	1.29	77.13	798.6	3.95	0.84	1.55	1.63	osteopenia	Data for training and expression profiling
d_opna_55	75	29.4	-1	-1	-1.3	-1.5	-2.4	2.35	0.85	1.06	52.31	453.3	6.76	2.73	1.33	3.51	osteopenia	Data for training and expression profiling
d_opna_56	70	24.3	0.7	-0.3	0.7	1.1	-1.6	2.32	0.78	1.1	29.44	380	5.05	0.72	1.63	2.69	osteopenia	Data for training and expression profiling
d_opna_57	60	26	-1	-1	-0.6	-0.4	-1.9	2.38	0.9	1.12	42.09	468.7	5.23	2.19	1.08	2.88	osteopenia	Data for training and expression profiling
d_opna_58	64	28.2	-1.3	-1.4	-0.5	-0.6	-2.1	2.29	0.74	1.13	32.91	448.7	5.21	2.58	1.25	2.55	osteopenia	Data for training and expression profiling
d_opna_59	71	25.7	-2.2	-1.8	-1.7	-1.9	-2.2	2.33	0.91	1.23	41.25	391.2	5.65	2.65	1.07	3.19	osteopenia	Data for training and expression profiling
d_opna_60	66	27.6	-0.1	-0.7	-0.6	0	-1.9	2.31	0.88	1.35	47.17	492.5	5.68	1.5	1.64	2.95	osteopenia	Data for training and expression profiling
d_opna_61	69	24.8	-0.7	-0.9	-1.2	-0.5	-1.6	2.28	0.91	1.17	45.54	265.4	5.48	1.27	1.88	2.69	osteopenia	Data for training and expression profiling
d_opna_62	65	21.1	-1.5	-2.2	-2.1	-2.2	-2.2	2.43	0.91	1.15	53.08	396.8	4.88	0.69	1.96	2.22	osteopenia	Data for training and expression profiling
d_opna_63	55	21.8	-1.6	-1.8	-1.5	-1.4	-2.2	2.28	0.9	0.94	69.33	508.5	4.74	1.09	1.2	2.65	osteopenia	Data for training and expression profiling
d_opna_64	54	21.6	-1.3	-1.4	-1.7	-2.3	-2.3	2.52	0.91	1.11	40.27	336.1	6.1	1.96	1.41	3.7	osteopenia	Data for training and expression profiling
d_opna_65	62	23.2	-1.9	-1.7	-1.4	-1.1	-1.9	2.28	0.84	0.98	29.09	637	4.61	1.4	0.94	2.92	osteopenia	Data for training and expression profiling
d_opna_66	60	21.2	-1.8	-2.4	-2.2	-2.2	-2.4	2.25	0.75	1.31	45.77	694.1	3.84	1.48	1.03	1.82	osteopenia	Data for training and expression profiling
d_opna_67	55	21.6	-1.6	-1.9	-1	-1.3	-1.9	2.49	0.91	1.31	68.28	460.1	8.67	0.66	2.33	5.19	osteopenia	Data for training and expression profiling
d_opna_68	66	24.3	-1.9	-1.3	-1.4	-0.3	-1.9	2.26	0.82	1.16	42.06	457.5	4.75	0.94	1.62	2.48	osteopenia	Data for training and expression profiling
d_opna_69	54	24.9	-0.5	-0.4	-0.6	-1.2	-1.2	2.25	0.82	1.16	49.11	482	5.33	0.9	1.47	3.2	osteopenia	Data for training and expression profiling
d_opna_70	63	22.9	-2	-1.1	-0.3	-0.5	-2	2.27	0.84	1.01	42.58	423.2	5.92	0.89	1.85	3.34	osteopenia	Data for training and expression profiling
d_opna_71	55	17.9	-1.1	-1.7	-1.7	-2	-2	2.32	0.9	1.13	32.16	446.6	5.8	0.98	1.66	3.45	osteopenia	Data for training and expression profiling
d_opna_72	65	20.5	-1	-2	-1.5	-1	-2	2.32	0.85	0.72	51.81	501	4.1	1.01	1.28	2.37	osteopenia	Data for training and expression profiling
d_opna_73	64	27.8	-1.2	-0.9	-1.8	-1.6	-1.8	2.35	0.81	1.42	65.36	577.9	6.03	2.42	1.01	3.26	osteopenia	Data for training and expression profiling
d_opna_74	63	26.1	-1.9	-2.1	-2.1	-2.3	-2.3	2.32	1.09	1.14	79.75	520.2	4.82	1.53	1.21	2.59	osteopenia	Data for training and expression profiling
d_opna_75	61	21.4	-1.9	-2.3	-1.1	-1.2	-2.3	2.3	1	1.16	61.87	607.2	6.25	0.8	2.12	2.94	osteopenia	Data for training and expression profiling
d_opna_76	66	21.4	-1.5	-1.7	0	0	-2.1	2.38	0.8	1.25	60.4	494.3	5.28	1	1.51	2.98	osteopenia	Data for training and expression profiling
d_opna_77	55	15.8	-2.1	-1.9	-2.1	-2.4	-2.4	2.33	0.79	1.02	76.11	798.7	3.8	0.76	1.44	1.81	osteopenia	Data for training and expression profiling
d_opna_78	61	20.8	-1.6	-1.7	-1	-1	-1.7	2.35	1.15	1.19	68.34	632	6.5	0.71	2.16	3.19	osteopenia	Data for training and expression profiling
d_opna_79	55	19.8	-1.3	-2	-1.8	0.5	-2	2.39	1.05	1.15	29.07	434.7	6.5	0.9	2.34	2.94	osteopenia	Data for training and expression profiling
d_opna_80	68	23.7	-0.7	-1.7	-1.3	0.1	-1.7	2.39	1.03	1.1	38.5	429.5	8.16	0.97	2.02	4.99	osteopenia	Data for training and expression profiling
d_opna_81	69	29.6	-1.6	-1.7	-1.2	-0.7	-1.7	2.26	1.09	1.11	47.16	540.8	3.67	0.94	1.24	1.92	osteopenia	Data for training and expression profiling
d_opna_82	65	24.9	-1.8	-2.1	-2.3	-1.6	-2.3	2.29	0.87	1.14	45.44	365.2	4.5	2.06	1.14	2.38	osteopenia	Data for training and expression profiling
d_opna_83	63	22.3	-1.6	-1.1	-0.8	-0.9	-1.6	2.29	1.12	1.29	30.3	204.7	3.73	1.57	1.17	1.83	osteopenia	Data for training and expression profiling
d_opna_84	67	23.3	-0.6	-0.6	-0.6	-0.9	-1.9	2.31	0.94	1.24	73.98	832.3	3.83	1.26	1.36	1.94	osteopenia	Data for training and expression profiling
d_opna_85	59	21.5	-1.1	-0.6	-0.4	-0.9	-1.1	2.35	1.26	1.13	55.16	580.5	3.57	5.42	0.91	0.94	osteopenia	Data for training and expression profiling
d_opna_86	57	25.8	-1.2	-1.3	-0.7	-1.2	-1.3	2.13	0.83	1.16	34.7	581.2	4.5	0.67	1.29	2.4	osteopenia	Data for training and expression profiling
d_opna_87	55	23.4	-1.5	-1.4	-1.2	-1	-1.8	2.24	0.84	1.01	70.25	596.4	5.3	0.71	1.51	3.05	osteopenia	Data for training and expression profiling
d_opna_88	64	24.7	-1.9	-1.3	-1	-1	-1.9	2.26	0.84	1.12	63.66	719.2	4.21	4.36	0.93	1.52	osteopenia	Data for training and expression profiling
d_opna_89	55	27.2	-1.1	-1.8	-0.8	-0.9	-2.2	2.3	0.78	1.28	77.46	674.9	5.78	1.51	1.35	3.39	osteopenia	Data for training and expression profiling
d_opna_90	56	26.1	-2	-2.3	-2.3	-2.4	-2.4	2.41	0.8	1.14	42.58	212.6	5.45	3.33	0.95	2.89	osteopenia	Data for training and expression profiling
d_opna_91	59	23.8	-0.1	-1.3	-0.5	-1.6	-1.6	2.22	0.98	1.09	80.17	476.5	4.8	2.25	1.27	2.25	osteopenia	Data for training and expression profiling
d_opna_92	60	26	-1.7	-0.8	-0.7	-0.9	-1.7	2.37	0.79	1.03	59.1	351.4	4.93	1.82	0.79	3.04	osteopenia	Data for training and expression profiling
d_opna_93	57	28.4	-1.1	-2.4	-2.2	-1.8	-2.4	2.34	0.87	1.14	41.15	456.8	6.5	2.35	1.2	3.67	osteopenia	Data for training and expression profiling
d_opna_94	59	26.2	-1.9	-1.7	-1.2	-0.6	-1.9	2.28	0.86	1.17	79.48	520.5	6.37	2.19	1.24	3.7	osteopenia	Data for training and expression profiling
d_opna_95	54	25.4	-0.3	-0.5	-0.7	-1.1	-1.8	2.35	0.9	1.28	77.73	504.7	6.55	3.78	1.08	3.44	osteopenia	Data for training and expression profiling
d_opna_96	54	23.5	-0.5	-1.9	-1.9	-2	-2.4	2.21	0.86	1.13	57.59	525	5.6	1.12	1.34	3.36	osteopenia	Data for training and expression profiling
d_opna_97	65	23.2	-1.1	-1.4	-0.8	-1	-1.4	2.2	0.83	1.13	66.52	456.3	7.74	1.71	1.49	4.56	osteopenia	Data for training and expression profiling
d_opna_98	54	24.7	-0.8	-1.5	-1.2	-0.3	-1.5	2.29	0.88	1.38	57.8	688	6.07	1.12	2.1	2.94	osteopenia	Data for training and expression profiling
d_opna_99	56	21.9	-1.7	-2.2	-2.1	-2	-2.2	2.27	0.87	1.04	93.72	479	5.65	0.99	1.78	3.22	osteopenia	Data for training and expression profiling
d_opna_100	63	23.1	-1.7	-2.1	-1.9	-1.3	-2.1	2.35	0.9	1.31	42.78	363.6	5.71	1.85	1.31	3.29	osteopenia	Data for training and expression profiling
d_opna_101	56	21.1	-1.5	-1.4	-1.8	-1.8	-1.8	2.35	0.88	1.59	48.26	752.2	5.51	5.37	1.41	2.58	osteopenia	Data for training and expression profiling
d_opna_102	64	34.1	-1.8	-0.7	-1.5	-0.9	-1.8	2.29	0.93	0.99	75.61	498	4.18	1.47	1.47	2.08	osteopenia	Data for training and expression profiling
d_opna_103	59	25.5	-1.1	-1.5	-0.6	-0.9	-1.5	2.29	0.91	1.32	56.74	528.4	5.27	1.3	1.36	3.23	osteopenia	Data for training and expression profiling
d_opna_104	65	24.2	-1.3	-2.2	-1.6	-1	-2.2	2.26	0.9	0.99	74.54	814	5.76	2.04	1.46	3.18	osteopenia	Data for training and expression profiling
d_opna_105	63	21.1	0	-0.3	-0.2	0	-1.4	2.41	0.8	1.11	32.54	332.3	4.95	0.95	1.78	2.56	osteopenia	Data for training and expression profiling
d_opna_106	61	26.9	-1.4	-1.8	-1.5	-1.1	-1.8	2.25	0.82	1.11	59.63	638.2	5.97	0.98	1.55	3.63	osteopenia	Data for training and expression profiling
d_opna_107	59	25.3	-1	-1.2	-1.2	-0.8	-1.2	2.34	0.93	1.06	45.25	323.1	4.71	2.13	1	2.83	osteopenia	Data for training and expression profiling
d_opna_108	62	22.3	-0.7	-1.4	-1.4	-1.1	-1.4	2.34	1.02	1.15	46.84	365	5.38	1.58	1.75	2.74	osteopenia	Data for training and expression profiling
d_opna_109	60	20.7	-1.1	-1.5	-0.4	-0.2	-1.5	2.25	0.99	1.09	53.27	453.1	5.38	1.58	1.39	3.21	osteopenia	Data for training and expression profiling
d_opna_110	61	23.4	-0.7	-1.5	-0.3	0.5	-1.5	2.37	0.86	1.28	54.55	446.1	6.68	1.19	1.67	4.1	osteopenia	Data for training and expression profiling
d_opna_111	60	22.7	-1.4	-0.9	-0.3	1.2	-1.4	2.36	0.91	1.25	37.23	446.7	4.52	1.18	1.26	2.73	osteopenia	Data for training and expression profiling
d_opna_112	62	23.8	-1.5	-1.6	-1.5	-1.3	-1.6	2.31	0.94	1.15	69.47	523	6.4	1.31	1.28	3.81	osteopenia	Data for training and expression profiling
d_opna_113	57	24.1	-2.3	-1.5	-1.6	-0.1	-2.3	2.4	0.88	1.13	59.17	489.8	3.91	1.31	1.28	1.87	osteopenia	Data for training and expression profiling
d_opna_114	53	25.1	-1	-1.7	-1.2	-1.3	-1.7	2.35	0.91	1.24	66.8	458.2	4.76	1	1.36	2.6	osteopenia	Data for training and expression profiling
d_opna_115	62	31.6	-1.3	-1.1	-1.8	-1.8	-1.8	2.48	0.72	1.5	35.82	190.1	6.32	2.76	1.42	3.38	osteopenia	Data for training and expression profiling
d_opna_116	52	21.5	-1	-1.3	-0.7	-0.9	-1.3	2.38	0.88	1.24	57.24	670.7	3.95	1.13	1.39	1.94	osteopenia	Data for training and expression profiling
d_opna_117	59	25.3	-1	-1.2	-1.2	-0.8	-1.2	2.34	0.93	1.06	45.25	323.1	4.71	2.13	1	2.83	osteopenia	Data for training and expression profiling
d_opna_118	58	24.8	-0.9	-1	-0.6	-0.2	-1.8	2.43	1	1.22	31.41	377.4	6.77	1.19	1.65	4.04	osteopenia	Data for training and expression profiling
d_opna_119	58	24.8	-1.1	-1.7	-1.6	-1.5	-2.1	2.38	0.96	1.15	46.85	379.4	7.42	4.1	1.49	2.1	osteopenia	Data for training and expression profiling
d_opna_120	66	20.6	-2	-2.1	-1.9	-2.2	-2.3	2.4	0.95	1.17	57.31	818.8	5.49	1.12	1.6	3.01	osteopenia	Data for training and expression profiling
d_opna_121	75	20.8	-1.4	-1.4	-1.9	-2	-2	2.34	0.82	1.32	57.2	458.8	6.29	1.53	1.06	4.03	osteopenia	Data for training and expression profiling
d_opna_122	64	23.7	-1.3	-1.5	-1.2	-1.2	-1.8	2.33	0.93	0.98	37.14	380.9	4.77	2.79	1.02	2.35	osteopenia	Data for training and expression profiling
d_opna_123	67	25	-1.7	-2.1	-2.4	-2.2	-2.4	2.33	0.97	1.33	56.87	464.3	8.1	1.01	1.67	5.34	osteopenia	Data for training and expression profiling
d_opna_124	59	23.5	-1.6	-2.4	-2.1	-2.2	-2.4	2.49	1.06	1.11	79.25	701.3	6.93	2.98	1.5	3.89	osteopenia	Data for training and expression profiling
d_opna_125	56	23.8	-1.2	-1.7	0.3	0.9	-1.7	2.57	0.93	1.19	55.07	412.8	6.46	1.18	1.59	3.66	osteopenia	Data for training and expression profiling
d_opna_126	56	23.7	-1.6	-1.2	-1.3	-2	-2	2.2	0.88	1.08	43.43	492.2	7.53	1.39	1.44	4.67	osteopenia	Data for training and expression profiling
d_opna_127	55	22.2	-1.5	-1.7	-1.3	-1.2	-1.7	2.29	0.92	1.05	131.5	477.7	7.62	1.13	1.12	5.23	osteopenia	Data for training and expression profiling
d_opna_128	60	20.1	-1.7	-1.4	-1.7	-1.5	-2	2.34	0.91	1.15	42.91	527	4.52	0.78	1.74	2.1	osteopenia	Data for training and expression profiling
d_opna_129	52	19	-2.2	-2.3	-2	-2.2	-2.3	2.29	0.87	1.29	115.3	879.8	5.28	0.56	1.86	2.57	osteopenia	Data for training and expression profiling
d_opna_130	57	21.9	-0.9	-1.8	-1.1	-0.9	-1.8	2.3	0.82	1.15	56.84	430.7	5.25	0.87	1.76	2.74	osteopenia	Data for training and expression profiling
d_ctl_1	61	24.6	0.4	0.6	0.4	0.6	0.4	2.33	0.83	1.18	37.63	310.9	8.28	1.2	1.47	5.15	control	Data for training and expression profiling
d_ctl_2	60	21.2	-0.9	0	0.2	0.3	-0.9	2.41	0.97	1.1	45.12	535.8	3.86	1.28	1.02	2.09	control	Data for training and expression profiling
d_ctl_3	75	21.5	0	0	1.4	1.7	-0.5	2.31	0.88	0.86	37.61	399.2	5.27	0.91	1.97	2.28	control	Data for training and expression profiling
d_ctl_4	60	22	-0.1	-0.5	0.7	0	-0.5	2.33	0.93	1.07	44.9	462.7	5.8	1.58	1.17	3.6	control	Data for training and expression profiling
d_ctl_5	63	25.3	0.2	0.6	0.9	1.5	-0.6	2.37	0.72	1.08	45.05	453.3	4.99	0.86	1.2	2.86	control	Data for training and expression profiling
d_ctl_6	68	27	0.4	1.5	3.1	2.2	-0.9	2.32	0.89	1	49.29	360.2	4.95	1.55	1.09	2.64	control	Data for training and expression profiling
d_ctl_7	54	27.5	-0.2	-0.7	-0.3	1.2	-0.7	2.25	0.82	1.05	49.36	329.9	3.76	0.94	1.52	1.55	control	Data for training and expression profiling
d_ctl_8	58	26.1	0.5	0.2	1.1	0.4	0.2	2.21	0.81	0.94	30.94	228.5	5.12	0.74	1.46	2.92	control	Data for training and expression profiling
d_ctl_9	55	32	0.7	1.5	2.1	2.6	0.4	2.23	0.76	1.03	62.77	709.8	4.45	1.01	1.56	2.25	control	Data for training and expression profiling
d_ctl_10	62	28.6	-0.3	-0.8	-0.1	-1	-1	2.37	0.85	1.09	51.55	717.1	4.63	0.99	1.26	2.66	control	Data for training and expression profiling
d_ctl_11	64	22.8	0	1	1.2	0.4	0	2.11	0.87	1.1	50.32	749.7	3.82	0.77	0.94	2.44	control	Data for training and expression profiling
d_ctl_12	62	30	-0.4	-0.1	0	1.5	-0.4	2.34	0.8	1.06	56.74	400.2	5.66	1.93	1.28	3.14	control	Data for training and expression profiling
d_ctl_13	70	23.3	-1	-0.2	-0.2	1.4	-1	2.3	0.86	0.99	94.33	1294	4	0.59	1.07	2.53	control	Data for training and expression profiling
d_ctl_14	60	25.3	-0.4	-0.5	0.5	-0.1	-1	2.21	0.78	1.1	46.21	516.5	3.93	2.58	0.93	1.78	control	Data for training and expression profiling
d_ctl_15	55	23	0	0	-0.4	0.4	-0.4	2.32	0.8	1.57	67.43	778.3	4.85	0.78	1.39	2.85	control	Data for training and expression profiling
d_ctl_16	54	20.6	0	-0.8	0.2	0.3	-0.9	2.41	0.67	1.2	45.47	343.3	6.36	2.05	1.4	3.51	control	Data for training and expression profiling
d_ctl_17	64	22.6	0.1	0.5	1	1.7	-0.1	2.3	0.86	1.22	35.93	231.1	4.94	0.89	1.33	2.76	control	Data for training and expression profiling
d_ctl_18	55	25.8	0.9	1.9	2.2	1.7	-0.2	2.48	0.83	1.05	77.78	576.7	5.89	1.17	1.43	3.37	control	Data for training and expression profiling
d_ctl_19	58	28.8	-0.6	-0.2	0.2	1.3	-0.6	2.53	0.87	1.33	90.47	903.9	5.76	1.5	1.26	3.54	control	Data for training and expression profiling
d_ctl_20	56	26	-0.8	-0.3	-0.2	0.2	-0.8	2.42	0.9	1.26	36.24	394.7	7.73	4.94	1.19	3.57	control	Data for training and expression profiling
d_ctl_21	51	23.9	-1.2	-1.3	-1.2	-0.8	-0.3	2.1	0.93	0.99	55.79	368.7	4.72	0.54	1.83	2.21	control	Data for training and expression profiling
d_ctl_22	57	23.6	-1.2	-1.3	-1	-0.7	-0.2	2.34	0.99	1.33	75.83	696.5	6.95	1.67	1.57	4.05	control	Data for training and expression profiling
d_ctl_23	55	28	1.6	1.8	2.1	3.5	0.7	2.31	0.86	1.24	58.04	457.3	6.39	1.48	1.3	4.07	control	Data for training and expression profiling
d_ctl_24	52	22.6	-0.2	-0.4	0.1	0.8	-0.4	2.45	0.92	1.12	46.25	477	5.94	2.09	1.33	3.44	control	Data for training and expression profiling
d_ctl_25	55	19.4	0.6	0.8	0.6	0.9	0.3	2.27	0.85	1.08	44.03	346.3	4.69	1.06	1.55	2.45	control	Data for training and expression profiling
d_ctl_26	59	26	-0.2	0.6	1	1.5	-0.2	2.27	0.81	1.14	45.31	435.6	4.36	0.89	1.3	2.29	control	Data for training and expression profiling
d_ctl_27	58	25.9	0.3	0.1	0.8	0.2	0.1	2.21	0.79	1.16	43.87	402.8	7.87	1.72	1.88	4.41	control	Data for training and expression profiling
d_ctl_28	59	25	0.1	1	0.9	1.1	0	2.3	0.92	1.01	76.15	464.6	5.96	2.47	1.13	3.36	control	Data for training and expression profiling
d_ctl_29	52	20.8	0	0.4	0.3	0	0	2.34	0.91	1.25	27.82	280.7	6.84	1.09	1.54	4.12	control	Data for training and expression profiling
d_ctl_30	56	20	-0.1	-0.3	-0.9	-0.8	-0.9	2.32	0.81	1.16	67.23	508.7	4.96	1.24	1.61	2.6	control	Data for training and expression profiling
d_ctl_31	60	21.8	-0.1	-0.4	-0.3	0.2	-0.6	2.34	0.89	1.3	45.79	438.5	5.3	0.94	1.51	3.15	control	Data for training and expression profiling
d_ctl_32	55	25.7	1.3	0.7	1.8	1.9	0.7	2.44	0.83	1.33	47.5	332.4	5.49	1.07	1.48	3.02	control	Data for training and expression profiling
d_ctl_33	53	23.9	-0.4	-0.5	0.2	0.6	-0.5	2.21	0.88	1.16	50	393	5.91	1.1	1.3	3.49	control	Data for training and expression profiling
d_ctl_34	59	27.2	-0.7	-0.1	0.1	0.3	-0.7	2.42	0.9	1.32	46.99	436.5	6.9	2.7	1.19	3.94	control	Data for training and expression profiling
d_ctl_35	60	29.7	1.4	2.2	2.7	2.6	-0.3	2.45	0.92	1.12	43.26	307.1	8.38	3.24	1.55	4.82	control	Data for training and expression profiling
d_ctl_36	48	23.7	1.1	0.8	0.3	0.9	-0.4	2.39	0.81	1.12	40.67	161.8	5.47	4.17	1.32	2.64	control	Data for training and expression profiling
d_ctl_37	68	27.2	0.2	0.3	0.7	0.6	0.2	2.32	0.93	1.18	47.99	596.5	2.39	1.22	0.82	1.08	control	Data for training and expression profiling
d_ctl_38	61	26.8	-0.5	-0.2	-0.5	1	-1	2.16	0.8	0.99	57.08	516.9	5.75	0.79	1.31	3.7	control	Data for training and expression profiling
d_ctl_39	55	24.7	-0.7	0.4	1.2	1.2	-0.7	2.46	0.79	1.32	31.56	368.2	5.05	1.85	0.99	2.94	control	Data for training and expression profiling
d_ctl_40	50	26.1	1.3	0.9	0.6	0.5	-0.1	2.38	0.86	1.15	30.04	356.4	5.46	0.87	1.2	3.44	control	Data for training and expression profiling
d_ctl_41	63	30.5	0.5	1.8	2.8	3.4	0.5	2.57	0.85	1.02	96.13	763.5	6.77	1.42	1.58	3.85	control	Data for training and expression profiling
d_ctl_42	61	27.1	-0.2	-0.1	0.2	1.2	-0.2	2.4	0.94	1.2	60.06	532.1	5.87	0.77	1.8	3.32	control	Data for training and expression profiling
v_pmop_1	68	19.2	-4.1	-4.8	-4.2	-3.3	-4.8	2.28	0.85	1.39	103.3	996	3.92	0.97	1.44	1.93	osteoporosis	Data for external validation
v_pmop_2	68	20	3.6	-3.7	-3.6	-3.3	-3.7	2.29	0.87	0.98	76.57	1310	4.12	0.6	1.75	1.96	osteoporosis	Data for external validation
v_pmop_3	61	23.9	-3.7	-3.1	-2.6	-1.8	-3.7	2.26	0.93	1.24	44.22	500.4	6.52	2.24	1.68	3.42	osteoporosis	Data for external validation
v_pmop_4	62	24.2	-3	-3.7	-3.6	-3.2	-3.7	2.38	0.83	1.23	80.97	818.6	4.72	0.92	1.75	2.2	osteoporosis	Data for external validation
v_pmop_5	58	20.3	-3.4	-3.4	-3.4	-3.1	-3.4	2.31	0.9	1.18	41.28	402.8	6.35	1.03	1.63	3.56	osteoporosis	Data for external validation
v_pmop_6	68	23.9	-2.5	-3.3	-2.9	-2.6	-3.3	2.32	0.89	1.25	65.16	483.4	7.41	1.6	1.44	4.72	osteoporosis	Data for external validation
v_pmop_7	56	23.4	-2.8	-3.1	-3	-2.2	-3.1	2.42	0.95	1.17	57.7	321.9	6.43	1.4	1.18	3.96	osteoporosis	Data for external validation
v_pmop_8	60	17.5	-3	-2.5	-2.7	-3	-3	2.25	1.1	1.3	48.73	521.6	4.38	0.82	2.36	1.32	osteoporosis	Data for external validation
v_pmop_9	54	19.7	-2.7	-3	-2.4	-3	-3	2.37	0.86	1.2	54.23	647.6	6.07	0.69	2.07	3.39	osteoporosis	Data for external validation
v_pmop_10	60	21.5	-2.1	-2.8	-3	-2.3	-3	2.35	0.89	1.33	87.48	574.2	6.6	0.73	1.77	3.96	osteoporosis	Data for external validation
v_pmop_11	70	22.8	-2.4	-2.7	-2.1	-2.3	-2.9	2.29	0.87	1.08	59.11	527.7	4.73	0.97	1.22	2.89	osteoporosis	Data for external validation
v_pmop_12	54	22.5	-1.1	-2.3	-2.7	-2.5	-2.7	2.24	0.83	1.25	74.3	423.4	4.17	0.95	1.36	2.17	osteoporosis	Data for external validation
v_opna_1	55	28.1	-1.4	-1.5	-1.2	-1.2	-1.5	2.42	0.9	1.18	90.32	576	6.84	1.33	1.37	4.35	osteopenia	Data for external validation
v_opna_2	57	24.9	-1	-1.9	-1.7	-0.7	-1.9	2.25	0.9	1.25	45.26	502.8	4.06	0.91	1.34	1.91	osteopenia	Data for external validation
v_opna_3	55	22.9	-2.1	-2.2	-1.7	-1.3	-2.2	2.27	0.83	1.41	92.16	1015	4.33	0.74	1.19	2.64	osteopenia	Data for external validation
v_opna_4	53	21.4	-1.6	-1.8	-1	-1.1	-1.8	2.36	0.79	1.26	29.04	285.6	4.53	0.85	1.39	2.43	osteopenia	Data for external validation
v_opna_5	59	23.7	-0.6	-1.2	-0.8	-1.4	-1.4	2.25	0.9	1.01	52.64	432.1	5.7	1.16	1.41	3.33	osteopenia	Data for external validation
v_opna_6	70	21.9	-0.9	-1.4	-0.5	0.2	-1.4	2.25	0.84	1.07	33.52	370	5.91	1.2	1.3	3.65	osteopenia	Data for external validation
v_opna_7	61	23.7	-2	-2.1	-1.2	-0.9	-2.1	2.34	0.89	1.05	86.31	707.5	5.64	1.01	1.54	3.09	osteopenia	Data for external validation
v_opna_8	53	25.1	-1.6	-1.8	-1.8	-1.7	-1.8	2.31	0.81	1.11	60.37	507.6	5.03	1.56	1.59	2.47	osteopenia	Data for external validation
v_opna_9	71	31.6	-0.4	-1.7	-0.8	-0.8	-1.9	2.33	0.81	0.88	35.74	262.6	5.73	1.31	1.72	3.19	osteopenia	Data for external validation
v_opna_10	60	25.4	-2.4	-1.9	-2	-2.4	-2.4	2.44	0.87	0.87	130.8	1256	4.24	0.66	1.27	2.29	osteopenia	Data for external validation
v_opna_11	55	22.5	-0.8	-1.4	-1.2	-1.5	-1.5	2.38	0.87	1.09	57.32	394.6	5.07	0.99	1.45	2.83	osteopenia	Data for external validation
v_opna_12	61	21.4	-1.3	-1.6	-2	-1.8	-2	2.23	0.86	1.06	30.04	227.8	7.78	0.95	2.01	4.36	osteopenia	Data for external validation
v_opna_13	60	26.2	-1	-0.6	-1.3	-0.4	-1.3	2.38	0.83	1.25	42.79	421.5	5.3	1.93	1.24	2.89	osteopenia	Data for external validation
v_opna_14	61	23.2	-1.2	-2.2	-2.1	-0.1	-2.2	2.35	0.83	1.14	59.34	494.2	6.64	1.86	1.32	4.05	osteopenia	Data for external validation
v_opna_15	65	22.9	-1.2	-1	-0.4	0.5	-1.2	2.44	0.84	1.14	43.48	326.8	5.43	1.49	1.4	3.2	osteopenia	Data for external validation
v_opna_16	66	24.1	-1.8	0.4	1.6	0.5	-1.8	2.42	0.92	1.05	89.37	668.1	4.9	0.88	1.49	2.78	osteopenia	Data for external validation
v_opna_17	70	23	-1	-1.8	-1.5	-1.3	-1.8	2.25	0.88	1.09	36.12	335.7	3.76	1.41	0.99	2.11	osteopenia	Data for external validation
v_opna_18	57	24.8	-0.6	-1.2	-0.7	-0.1	-1.2	2.39	0.78	1.33	72.51	419.4	6.17	0.99	1.29	3.76	osteopenia	Data for external validation
v_opna_19	57	27.8	-1.7	-1.4	-1.5	0.2	-1.7	2.6	0.97	0.81	46.86	477.1	5.95	1.55	1.19	3.54	osteopenia	Data for external validation
v_opna_20	61	24.8	-0.6	1.2	2.1	1.6	-1.4	2.24	0.85	1.19	49.32	545.4	5.96	1.54	1.15	3.32	osteopenia	Data for external validation
v_opna_21	59	22.8	-1.2	-1.8	-2	-2.4	-2.4	2.41	0.83	1.21	58.18	712.5	5.48	1.49	1.29	3.03	osteopenia	Data for external validation
v_opna_22	57	23.7	-1.3	-1.5	-1.2	-1	-1.9	2.32	0.99	1.4	106.9	690.4	5.23	3.03	1.11	2.21	osteopenia	Data for external validation
v_opna_23	57	21.8	0.5	-0.3	-1.2	-0.2	-1.2	2.35	0.89	1.12	57.57	626.8	5.79	2.61	1.39	3	osteopenia	Data for external validation
v_opna_24	70	26.1	-1.2	-1.5	-0.7	0.5	-1.8	2.19	0.97	1.19	56.88	559.9	4.56	1.75	1.1	2.68	osteopenia	Data for external validation
v_opna_25	61	22.8	-2.3	-2.1	-1.9	-2.4	-2.4	2.4	0.92	1.06	21.14	139.3	6.64	5.28	1.05	3.06	osteopenia	Data for external validation
v_opna_26	50	23.3	-2.3	-2	-1.7	-1.7	-2.3	2.39	0.89	1.25	47.47	820.5	5.3	1.53	1.03	3.08	osteopenia	Data for external validation
v_opna_27	52	23.2	-2	-1.7	-0.9	-1	-2	2.29	0.91	1.21	71.99	546.1	6.29	0.74	1.76	3.39	osteopenia	Data for external validation
v_opna_28	62	21.3	-2.1	-2.4	-2.3	-1.7	-2.4	2.4	0.84	1.1	48.72	358.9	5.31	0.68	1.78	2.71	osteopenia	Data for external validation
v_opna_29	60	22.2	-1.2	-1.6	-1.2	-1.1	-2.2	2.25	0.92	1.16	48.93	366.3	5.23	1.09	1.49	2.87	osteopenia	Data for external validation
v_opna_30	60	26.2	-1.9	-1.4	-0.9	-0.6	-1.9	2.43	0.83	1.11	51.3	574.2	5.6	1.55	1.3	2.98	osteopenia	Data for external validation
v_ctl_1	61	20.8	-0.8	-0.9	-0.5	-0.9	-0.9	2.21	0.9	1.26	30.1	1222	3.66	1.09	1.26	1.66	control	Data for external validation
v_ctl_2	56	21.6	-0.5	-0.7	0.1	1.1	-0.7	2.37	0.81	1.21	42.65	286.1	7.01	1.56	1.35	4.45	control	Data for external validation
v_ctl_3	56	21.2	-0.6	-0.5	0.3	-0.5	-0.6	2.33	0.83	1.17	80.43	863.5	4.85	1.25	1.18	2.96	control	Data for external validation
v_ctl_4	60	19.8	-0.1	-0.6	-0.2	0.6	0.6	2.45	0.93	1.24	59.3	387.6	6.14	1.39	1.31	3.09	control	Data for external validation
v_ctl_5	56	22.5	-0.3	-0.6	-0.8	-0.9	-0.9	2.27	1.03	1.25	48.68	481.1	4.82	2.77	0.99	2.28	control	Data for external validation
v_ctl_6	62	22.3	-0.5	-0.9	-0.7	-0.7	-0.9	2.21	0.9	1.11	76.43	497.3	4.21	0.76	1.53	2.32	control	Data for external validation
v_ctl_7	54	25.8	-0.9	-0.8	-0.5	-1	-0.9	2.26	0.92	1.31	69.02	683.05	5.82	1.07	1.33	3.56	control	Data for external validation
v_ctl_8	54	21.5	-0.2	-0.4	0.4	0.4	-0.4	2.23	0.85	1.24	56.12	719.7	4.65	1.03	1.18	2.76	control	Data for external validation
v_ctl_9	70	22	-0.5	-0.9	-0.8	-0.5	-0.9	2.4	0.95	1.34	26.35	111.1	4.73	2.54	1.35	2.24	control	Data for external validation
v_ctl_10	67	22	-0.5	-0.5	-0.9	-0.9	-0.9	2.4	0.84	1.07	45.08	364.9	4.86	1.18	1.3	3	control	Data for external validation
