# Supplementary material for: A plasma‐derived exosomal microRNA signature by small RNA sequencing for early detection of postmenopausal osteoporosis
Source: Clin Transl Med. 2024 Apr 1;14(4):e1637. doi: 10.1002/ctm2.1637 (PMC10983017; doi:10.1002/ctm2.1637)
Supplement: Supplementary file 10 — Supporting Information [file CTM2-14-e1637-s007.xlsx]

## Sheet: Sheet1
Clinical information	PMOP (n=60)	OPNA (n=160)	CTL (n=52)
Age (years)	63.2±6.1⁎	60.0±5.3	58.8±5.5
BMI (kg/m2)	22.6±2.5⁎	23.8±2.9	24.5±3.0
β.CTX (ng/mL)	0.55±0.17⁎	0.52±0.17	0.47±0.18
Ca (mmol/mL)	2.3±0.1	2.3±0.1	2.3±0.1
Mg (mmol/mL)	0.8±0.1	0.9±0.1	0.9±0.1
P (mmol/mL)	1.2±0.1	1.2±0.1	1.2±0.1
CHOL (mg/dl)	5.4±1.1	5.5±1.1	5.4±1.2
TG (mmol/L)	1.3±0.6	1.6±1.0	1.5±0.9
HDL (mmol/L)	1.5±0.3	1.4±0.3	1.3±0.2
LDL (mmol/L)	3.0±0.8	3.0±0.8	3.0±0.8
T-score (L1)	-2.4±1.1⁎	-1.3±0.6⁎	-0.1±0.7
T-score (L2)	-2.9±0.7⁎	-1.5±0.6⁎	0.1±0.9
T-score (L3)	-2.6±0.7⁎	-1.2±0.7⁎	0.4±1.0
T-score (L4)	-2.3±0.9⁎	-1.0±0.9⁎	0.7±1.1
Total T-score	-3.2±0.5⁎	-1.9±0.4⁎	-0.4±0.5
Note: Values are represented as the mean and standard deviation. * Represent p < 0.05 for PMOP vs. CTL or OPNA vs. CTL.
