# Supplementary material for: A plasma‐derived exosomal microRNA signature by small RNA sequencing for early detection of postmenopausal osteoporosis
Source: Clin Transl Med. 2024 Apr 1;14(4):e1637. doi: 10.1002/ctm2.1637 (PMC10983017; doi:10.1002/ctm2.1637)
Supplement: Supplementary file 11 — Supporting Information [file CTM2-14-e1637-s013.xlsx]

## Sheet: Sheet1
	miRNA	piRNA	snoRNA	repeat	lncRNA	exon and intron	rRNA and tRNA	others
PMOP	36.11±18.45%	5.26±1.44%	0.32±0.08%	10.18±3.05%	12.76±3.14%	21.02±5.86%	0.29±0.14%	14.06+5.67%
OPNA	47.26±14.12%	3.95±1.27%	0.26±0.07%	7.55±2.66%	9.99±2.74%	15.89±4.64%	0.19±0.07%	14.91+3.52%
CTL	33.11±17.23%	6.26±1.52%	0.4±0.11%	12.06±2.87%	14.96±3.05%	15.13±5.56%	0.37±0.12%	17.71+5.49%
