# Supplementary material for: A plasma‐derived exosomal microRNA signature by small RNA sequencing for early detection of postmenopausal osteoporosis
Source: Clin Transl Med. 2024 Apr 1;14(4):e1637. doi: 10.1002/ctm2.1637 (PMC10983017; doi:10.1002/ctm2.1637)
Supplement: Supplementary file 12 — Supporting Information [file CTM2-14-e1637-s012.xlsx]

## Sheet: Sheet1
	d_pmop_1	d_pmop_2	d_pmop_3	d_pmop_4	d_pmop_5	d_pmop_6	d_pmop_7	d_pmop_8	d_pmop_9	d_pmop_10	d_pmop_11	d_pmop_12	d_pmop_13	d_pmop_14	d_pmop_15	d_pmop_16	d_pmop_17	d_pmop_18	d_pmop_19	d_pmop_20	d_pmop_21	d_pmop_22	d_pmop_23	d_pmop_24	d_pmop_25	d_pmop_26	d_pmop_27	d_pmop_28	d_pmop_29	d_pmop_30	d_pmop_31	d_pmop_32	d_pmop_33	d_pmop_34	d_pmop_35	d_pmop_36	d_pmop_37	d_pmop_38	d_pmop_39	d_pmop_40	d_pmop_41	d_pmop_42	d_pmop_43	d_pmop_44	d_pmop_45	d_pmop_46	d_pmop_47	d_pmop_48	d_opna_1
hsa-let-7a-1-3p	1220	2596	1197	1722	2092	570	782	653	255	244	1117	1512	2067	1819	840	911	385	5350	2463	1714	1440	663	2659	2591	1846	1093	995	2455	1663	2215	153	290	1314	1190	806	1482	1508	1682	1737	1886	1206	1915	3354	3532	2325	2791	2851	689	3913
hsa-let-7a-1-5p	132026	222829	28235	93443	182849	58202	26668	19506	5543	19198	39019	86136	126324	136041	96576	247157	57126	295024	129667	154868	61902	67572	243819	106354	84874	99102	45312	147145	115291	304094	14198	15632	60692	126493	49167	107407	51716	87159	51610	72378	69983	133970	152433	57700	132065	177000	82361	159340	164890
hsa-let-7b-3p	1260	1204	784	931	1769	317	606	692	201	312	439	1088	877	1698	830	1752	255	2533	1430	1198	1418	316	1406	1279	1305	511	961	2981	2672	3449	120	142	1799	1098	793	1356	489	495	667	1626	431	1563	1182	870	711	956	1895	1129	4698
hsa-let-7b-5p	734454	782339	267540	654579	951820	263170	255508	172498	44363	107751	232722	619292	487913	728214	604464	1332365	276415	1275563	717975	868986	369673	476817	905380	434001	582599	543920	217195	1577498	593884	2001322	91073	82694	391805	707845	266579	858210	261727	276026	351659	608300	333611	1252773	646919	669623	865995	935474	505516	945130	924291
hsa-let-7c-5p	938	4445	465	886	2611	700	535	185	270	510	383	729	5811	877	639	3745	724	8337	2116	2228	1111	1059	3152	2840	849	1676	1060	2241	3835	2366	241	214	1336	1604	1092	1630	401	722	533	1314	929	1289	2437	1350	1385	1776	1227	2966	3413
hsa-let-7d-3p	38830	95499	21552	44362	72627	11313	15918	17399	9269	6772	20829	40543	62921	68307	62806	50127	9651	92557	70110	51383	42302	23079	130725	53228	57542	22060	25041	125969	59630	64543	5663	5874	54795	34960	15684	40238	23981	42500	49417	75886	28999	119531	67210	81437	55940	41095	108169	33243	120599
hsa-let-7d-5p	21969	20367	6077	17244	28920	9964	5034	3677	1250	2889	7237	14450	11419	15622	8980	12933	12149	61510	26928	29508	9493	10744	34061	17877	15172	16646	8467	54648	23238	67913	2934	3059	11004	23450	6368	12366	11665	15252	10788	13782	17581	25639	23822	13144	25803	25735	23812	24610	26347
hsa-let-7e-3p	130	21	20	56	74	99	9	2	15	4	66	189	142	214	57	468	21	325	168	131	99	190	179	204	80	16	131	1051	298	338	4	2	132	457	49	0	153	264	241	129	188	123	58	235	68	279	262	2	915
hsa-let-7e-5p	1014	3440	333	755	807	752	310	230	45	84	433	379	3777	779	966	2081	78	5500	2328	2543	1121	702	4126	2747	770	981	691	4103	3214	3393	86	316	1064	1189	995	914	612	743	441	523	655	1886	2612	681	1257	899	1356	744	4016
hsa-let-7f-1-3p	1967	2236	1548	2128	2540	644	715	1269	261	369	1456	3185	2512	3242	2126	777	750	5217	2477	2699	2523	1637	3843	3117	1746	1561	2520	2630	2988	3881	102	277	2210	1658	657	1351	1291	1903	2048	3167	1957	2846	2792	3896	2898	2402	3695	2543	2395
hsa-let-7f-1-5p	26123	55018	4540	18636	26370	10431	4635	2333	1165	3279	11790	16777	25090	27589	19777	35551	11288	59410	24990	23391	10512	10756	49746	23062	14263	19147	10188	30898	23612	53997	2654	2514	14951	22724	9638	18064	12282	14352	9046	13516	14241	23608	30853	9442	24135	39090	16881	23204	28826
hsa-let-7g-3p	1	0	0	3	0	25	0	41	0	0	105	115	0	1	0	0	0	103	1	0	0	0	1	0	0	0	0	103	0	0	0	0	0	55	0	0	0	0	0	0	0	0	77	0	0	0	3	0	293
hsa-let-7g-5p	32821	30164	11820	20045	32910	13925	11785	7716	2895	4155	12213	21587	14586	23206	19055	24612	18711	51648	21917	24102	10145	12482	31439	22585	16401	15528	14300	29935	19116	32639	5024	3769	13899	21191	7788	18866	11343	12921	12259	20788	13571	38179	23770	16788	21029	47072	18230	28589	34688
hsa-let-7i-3p	59	53	97	124	113	68	97	66	0	43	116	128	521	46	177	3	182	162	0	0	0	77	1	123	212	258	63	0	0	120	1	72	152	220	75	139	237	290	95	2	175	120	285	73	76	126	302	157	0
hsa-let-7i-5p	219874	139542	81004	153104	246574	115995	96674	51745	26444	45153	101020	185098	79122	185142	201268	248904	151017	313867	151506	191238	74388	92754	194816	122660	140995	110027	113086	241945	104533	203091	46213	34353	98726	192183	73929	162495	114772	108554	104320	216462	124324	243516	165049	120975	167135	242537	144997	308675	173977
hsa-miR-1-3p	54	4	0	8	10	7	3	1	965	0	1	9	515	5	4	0	179	6	0	0	2	2	7	0	0	0	6	30	0	2	0	0	0	0	4	0	4	3	9	20	1	0	8	0	1	70	2	0	5
hsa-miR-100-5p	587	1030	2209	5204	6388	1144	1525	769	1254	455	981	1286	1230	4201	1599	471	1382	9188	4829	2151	1456	1347	4102	4642	1122	1620	908	4319	3527	2380	176	265	1066	3246	1100	2430	1680	2122	2302	5229	1111	2871	1553	2288	3487	1273	1398	1711	2422
hsa-miR-101-1-3p	177	2	3	235	480	182	26	227	22	64	103	906	176	1372	50	284	128	180	63	247	35	4	122	194	187	87	77	1255	97	243	3	16	105	181	93	11	73	79	161	113	60	266	84	212	10	399	5	259	366
hsa-miR-103a-1-3p	785	565	233	1286	1627	955	120	280	187	227	1534	1089	894	874	255	164	366	3791	1217	465	765	681	1401	835	1299	934	486	2445	1068	1345	143	1	879	1773	816	163	2145	688	771	1168	843	818	1112	605	425	1539	2217	1233	1356
hsa-miR-106a-5p	1	0	0	0	39	0	0	0	0	0	0	364	0	66	0	0	0	1	0	0	0	1	0	0	10	84	0	0	0	256	51	0	0	87	0	63	33	1	1	2	43	0	0	60	30	76	101	1	119
hsa-miR-106b-3p	139	181	201	240	111	210	43	57	78	2	406	96	0	142	87	288	251	271	260	210	0	0	70	425	331	126	90	64	1	138	60	0	130	119	202	37	130	67	109	721	80	527	135	190	150	212	677	0	564
hsa-miR-106b-5p	694	442	580	1186	809	429	760	808	79	82	1811	1834	11	1540	712	403	595	812	188	227	141	556	854	771	1639	925	386	1591	573	738	158	249	227	1671	417	352	2081	552	349	549	817	408	788	575	1163	2499	2575	1255	2476
hsa-miR-10a-3p	0	0	0	0	30	18	2	0	0	0	0	26	207	10	53	1	28	0	108	9	0	0	0	0	1	0	6	105	28	0	0	0	0	68	0	1	0	14	0	212	0	11	1	27	6	0	0	146	10
hsa-miR-10a-5p	2285	3333	2160	3793	16653	1893	1115	1204	432	892	2480	4050	5785	6277	2497	2502	977	6917	4162	2320	2799	2453	4697	7982	2168	2504	1438	5918	6231	4278	694	744	5456	3591	2432	3450	1550	2064	2067	3829	2044	3995	4135	2414	2116	3305	4332	1514	7877
hsa-miR-10b-5p	2214	2103	1766	3865	10775	1060	1290	1239	437	786	3211	3125	3686	4359	2243	1457	1016	4811	4666	2395	3099	2160	2447	6462	2364	2312	1472	5857	5712	3781	371	824	3300	3629	1937	4498	1372	1568	1550	3713	1642	2234	3553	2766	1715	1905	3219	467	8492
hsa-miR-1180-3p	3305	2406	2193	6473	5269	2598	1779	1010	710	682	3559	2139	2932	3683	2925	2083	2904	6121	4753	3928	2116	2010	3440	4009	6833	3922	1463	7592	1924	6613	918	982	1360	3976	1452	3598	2908	3292	6465	3925	3433	17725	2964	7462	4365	8507	13337	2926	8151
hsa-miR-122-3p	169	4	100	3	402	37	50	52	0	84	27	195	322	248	71	190	1	865	181	268	301	36	50	183	32	36	7	55	276	34	120	1	305	47	301	107	67	3	76	429	11	35	0	88	62	184	41	7	126
hsa-miR-122-5p	24908	36220	104523	14912	65396	4771	16360	26807	11194	22537	4684	72838	46518	46426	62223	198906	6338	484412	56835	140436	47590	38949	19958	85154	22717	17610	4757	21198	43147	35854	25124	6849	30121	37566	52215	55100	14938	10627	12118	123369	30368	17330	19805	74676	46528	59149	15000	37077	41635
hsa-miR-1224-5p	335	208	132	53	845	143	1	58	0	1	60	112	2	487	1	0	1	1	122	0	135	122	198	0	11	19	0	2	163	175	0	0	0	37	136	53	40	4	159	3	53	66	199	214	41	415	288	147	0
hsa-miR-1226-3p	131	103	34	13	274	0	118	3	0	0	0	63	0	221	2	31	65	2	0	5	0	0	1	0	71	1	95	97	63	68	16	22	49	106	12	140	26	64	79	291	35	25	29	169	26	84	212	135	54
hsa-miR-1227-3p	30	98	0	35	117	78	17	45	0	1	25	126	0	2	51	88	46	138	152	76	87	1	145	97	43	19	108	95	54	92	23	0	188	222	1	79	22	37	89	48	128	54	7	117	28	69	55	1	302
hsa-miR-1228-3p	0	0	38	61	80	30	0	0	9	0	33	1	159	3	130	119	0	0	111	0	2	1	127	0	11	0	1	0	64	59	56	0	0	0	0	85	0	0	0	1	0	27	4	0	48	1	0	0	123
hsa-miR-1228-5p	744	296	165	872	924	387	2	25	232	42	181	606	484	891	1136	1089	1	1555	246	574	248	325	365	1267	183	165	118	547	1559	1245	412	0	2757	349	82	426	89	86	103	566	0	85	151	740	239	193	316	597	524
hsa-miR-1229-3p	0	33	88	34	0	0	0	0	0	0	0	0	0	1	0	0	13	0	0	36	0	1	0	0	26	0	1	0	0	0	0	53	0	0	0	0	0	0	0	0	0	42	0	0	1	1	16	16	0
hsa-miR-124-3p	1	1	0	1	1	104	424	1	315	1	0	1	388	1	680	650	177	304	0	0	0	0	161	1	0	3	3	462	28	3	0	0	131	0	0	0	1	1	0	2	0	0	0	1	1	3	0	3	9
hsa-miR-1246-5p	1306	4127	1295	482	2901	581	951	860	233	713	639	1383	5920	2104	1838	2052	1093	4949	4337	2404	5347	1251	1851	4011	868	709	860	2325	3303	1903	377	683	7742	1448	1254	1786	360	914	728	4158	1184	785	1212	833	2424	946	1132	1170	1738
hsa-miR-1249-3p	98	17	47	0	0	41	0	0	16	0	0	0	0	1	24	19	0	0	27	104	6	29	72	0	38	4	7	0	1	2	0	0	232	75	55	0	0	3	0	0	0	84	0	0	35	52	0	0	227
hsa-miR-1255b-1-5p	0	0	6	14	19	11	0	3	0	10	9	6	0	0	0	0	0	56	0	66	0	0	0	7	6	7	0	30	0	0	0	0	0	7	0	55	33	19	4	0	10	45	8	14	13	40	9	47	21
hsa-miR-125a-5p	278	953	142	650	494	186	200	91	179	123	292	195	836	334	27	269	167	1631	240	139	495	172	737	1021	186	199	106	400	1314	383	151	109	945	668	258	396	433	210	138	520	339	471	584	232	371	458	422	168	560
hsa-miR-125b-1-5p	214	699	787	348	2569	240	278	178	70	133	534	723	73	978	566	667	361	1396	245	546	1132	649	1458	464	529	536	176	877	407	788	303	94	387	666	579	611	338	179	304	1438	304	341	600	407	644	584	591	14	693
hsa-miR-126-3p	56410	102921	23736	33217	55120	27036	19464	22463	12785	11655	31569	92882	125211	35029	44341	37182	26346	209448	86470	51788	74298	47790	168507	184283	56974	29782	44916	84458	127287	59969	6038	10765	113007	96813	41203	60571	32721	61305	37158	111462	62917	111641	124960	60796	90140	103242	120948	38271	153700
hsa-miR-126-5p	785	1499	458	711	2527	996	725	935	76	399	985	2288	1233	742	1207	1028	728	1919	430	739	1569	1112	2448	1568	2059	823	690	1114	1248	1600	95	189	531	1400	848	1000	847	1276	477	680	852	1495	1826	500	890	1236	2423	1336	2640
hsa-miR-1260b-5p	7	105	0	118	7	55	4	3	78	1	28	2	21	11	7	6	2	32	102	115	36	9	254	55	13	18	14	296	22	54	0	0	80	11	1	30	9	29	30	27	38	92	64	16	15	51	45	278	46
hsa-miR-127-3p	576	2089	132	263	327	147	143	37	9	134	262	575	334	73	245	351	142	1151	239	238	238	34	2740	508	105	124	205	1032	220	949	29	34	213	142	278	513	428	471	335	912	275	1347	1517	394	1023	1168	1343	26	296
hsa-miR-1270-5p	61	1	64	0	59	0	1	81	1	0	0	2	0	0	0	0	60	1	3	12	0	0	0	0	35	0	0	865	4	178	8	0	0	1	0	84	0	0	2	2	125	230	0	48	10	24	9	0	0
hsa-miR-1271-5p	1	0	0	2	26	36	0	0	0	30	14	16	0	99	138	0	14	0	0	185	0	0	53	35	74	23	50	0	0	1	14	0	63	1	15	72	12	148	7	0	16	0	3	0	37	22	433	0	205
hsa-miR-1273c-3p	0	1	0	0	83	0	0	7	0	0	0	0	0	69	1	0	1	0	0	1	234	0	1	0	85	0	0	0	159	0	0	0	0	82	32	0	14	90	0	0	0	102	34	0	0	0	0	0	0
hsa-miR-1273h-5p	0	86	0	0	0	0	0	0	0	0	7	1	0	1	0	0	0	0	64	0	0	0	95	0	0	0	73	0	1	35	0	0	0	0	1	1	80	9	0	0	0	0	0	0	9	19	0	0	374
hsa-miR-1275-5p	0	39	0	40	0	0	0	14	0	0	0	35	0	11	2	193	6	0	0	0	0	0	0	34	0	0	0	277	48	0	0	0	0	22	0	12	0	17	0	131	20	19	0	0	10	0	0	0	0
hsa-miR-1277-3p	0	7	0	0	1	0	0	0	0	0	0	0	0	0	0	0	0	0	0	0	0	0	5	1	0	0	0	24	0	0	0	0	1	0	0	0	4	0	2	0	0	0	5	0	0	5	0	0	3
hsa-miR-128-1-3p	2383	1323	1672	3304	2222	1744	1132	692	633	712	2988	4391	1337	4243	1685	1825	1443	4468	3720	3184	1226	951	962	2344	2761	1997	2073	3948	2620	4319	716	419	2252	3851	1258	1877	3096	2177	3363	3943	3039	4837	3074	5472	2945	4094	2571	2697	3788
hsa-miR-1284-5p	1	18	44	65	8	11	0	4	34	14	33	8	2	7	0	7	9	85	98	50	0	4	1	4	75	5	28	130	0	128	32	12	7	31	0	4	39	137	127	0	35	288	32	150	19	128	392	3	61
hsa-miR-1285-1-3p	0	0	0	0	0	0	0	0	0	0	0	119	0	1	222	0	0	0	0	1	0	1	1	14	92	41	0	0	0	158	0	54	0	0	39	0	0	0	0	0	0	64	0	0	1	0	60	279	252
hsa-miR-1285-1-5p	0	0	0	1	26	18	0	41	0	0	34	0	0	1	0	0	17	117	0	0	0	0	8	0	0	36	0	0	0	101	0	0	0	0	0	24	0	0	0	0	44	0	0	98	43	43	35	44	0
hsa-miR-1287-5p	281	134	1	360	44	300	142	3	4	0	4	7	192	46	72	234	9	142	0	7	0	0	187	76	35	19	120	182	63	426	2	16	1	2	61	4	93	19	100	250	94	80	128	45	547	180	423	19	147
hsa-miR-129-1-5p	0	1	42	0	246	0	2	1	2	0	0	0	198	11	0	0	25	10	34	72	0	0	21	146	0	0	42	110	0	48	0	0	71	1	213	0	0	58	0	0	1	50	0	1	55	0	90	1	0
hsa-miR-1292-5p	201	85	292	184	295	101	126	112	30	60	153	1	0	99	247	49	428	162	507	422	0	189	62	106	348	183	44	295	250	326	163	70	94	63	190	93	118	320	375	226	186	502	287	444	257	213	21	75	270
hsa-miR-1294-5p	852	664	1075	1280	1599	1181	1459	612	2	182	261	1450	53	1661	2480	2872	651	1189	919	959	219	345	1049	782	1251	622	682	1640	797	2735	370	352	999	819	667	1414	390	491	855	941	648	2640	960	1345	1322	1439	742	2321	699
hsa-miR-1301-3p	77	243	91	192	199	73	0	71	1	9	196	2	407	618	2	502	188	605	636	334	0	18	194	589	184	235	103	576	30	135	24	0	5	211	100	133	113	139	179	260	449	335	167	191	229	136	253	0	351
hsa-miR-1303-3p	22	160	25	12	235	8	34	17	0	0	1	60	51	122	0	0	129	53	172	75	0	115	0	98	4	13	49	50	0	294	21	0	1	187	51	0	0	1	0	85	50	236	134	106	107	54	144	0	222
hsa-miR-1304-5p	135	77	215	26	71	3	139	97	3	12	7	368	1	316	111	9	143	372	223	272	3	4	315	52	108	60	135	379	272	556	49	3	123	2	61	138	4	209	95	286	117	514	224	260	156	366	221	5	8
hsa-miR-1306-3p	515	389	473	392	1396	288	365	647	51	264	285	1354	566	734	423	619	309	1015	249	678	2	666	627	453	385	415	129	322	102	912	0	86	926	507	215	474	328	424	479	963	496	868	774	772	780	1245	722	424	1661
hsa-miR-1306-5p	170	1066	197	1156	774	171	707	468	412	195	229	592	327	288	762	978	174	539	470	1209	1098	202	1627	537	785	405	804	2616	173	1027	148	36	202	759	166	149	215	710	93	977	355	1192	819	1076	279	537	1599	457	1454
hsa-miR-1307-3p	1926	3268	1972	3611	2027	933	1323	342	241	717	1595	926	1650	4018	1120	1640	2864	3044	1918	2201	115	1259	4363	3820	2356	1443	1056	1277	1270	2092	404	397	1730	2519	1655	2160	1147	1056	1277	3497	1270	4193	1385	1300	1496	4202	2687	572	1897
hsa-miR-1307-5p	68	84	0	0	142	1	0	6	0	0	0	0	0	2	15	0	5	150	36	65	0	0	0	0	162	18	0	0	0	111	0	0	0	0	57	23	1	1	0	148	55	0	20	1	68	36	87	0	250
hsa-miR-130a-3p	858	574	492	606	1923	492	514	164	216	86	688	1217	447	1050	203	230	448	1895	808	372	192	373	1002	194	567	539	516	2022	640	745	320	72	683	980	454	1234	543	582	746	1028	756	1085	834	549	355	955	874	712	710
hsa-miR-130b-3p	82	0	89	14	254	43	1	62	112	9	149	108	0	140	219	22	96	29	0	0	1	313	1	120	174	2	0	0	0	1	0	0	0	0	55	0	121	1	8	12	1	113	21	69	57	135	0	225	0
hsa-miR-130b-5p	148	260	128	55	138	32	35	7	27	1	88	107	178	287	83	42	63	558	343	101	199	64	476	474	167	82	53	105	301	138	15	0	308	202	166	85	91	330	227	216	109	253	533	480	266	173	479	23	268
hsa-miR-132-3p	6	0	2	3	48	8	0	0	0	0	1	9	1	10	34	0	0	1	0	0	4	0	9	24	19	6	2	99	1	38	0	1	13	10	0	1	7	0	4	13	0	0	20	18	3	32	8	11	5
hsa-miR-132-5p	262	271	276	589	457	143	210	87	26	44	144	317	104	476	191	200	315	361	403	145	356	0	488	609	521	427	105	244	238	255	159	15	260	308	209	163	373	493	274	653	105	749	396	521	396	491	537	566	649
hsa-miR-133a-1-3p	1	0	0	0	1	0	0	0	1	0	34	0	83	0	2	3	1	0	1	0	2	0	63	2	0	0	0	16	0	1	5	1	0	0	1	0	2	8	0	0	0	0	13	0	1	42	1	0	0
hsa-miR-139-3p	1082	1011	575	507	1472	469	301	208	535	314	389	652	1806	896	445	782	589	2301	2146	1314	614	589	1346	1360	195	306	393	1387	1251	1447	58	224	1016	826	244	1598	377	482	339	1901	547	917	1291	994	377	831	1170	938	2353
hsa-miR-139-5p	5971	5630	4909	7598	7566	3286	1792	2212	1548	1535	5211	5843	14864	7166	5337	4645	2473	32147	12884	6660	7543	5343	8112	18694	3687	5648	5999	15605	13118	12165	999	1316	9207	12547	3116	3400	4968	4870	2962	12991	4538	10335	7939	7076	5931	5989	11740	7850	16960
hsa-miR-140-3p	121	51	150	283	450	153	68	53	9	24	211	540	609	150	78	3	78	372	74	25	0	43	2	190	270	42	100	203	160	394	7	0	233	140	104	14	84	209	112	4	136	497	109	254	16	296	202	109	505
hsa-miR-140-5p	60	329	36	135	268	85	109	169	0	2	115	341	3	149	144	164	33	395	133	91	2	76	356	245	95	90	157	255	22	117	74	94	2	293	169	139	303	239	125	122	56	280	275	42	134	408	263	110	769
hsa-miR-141-3p	0	0	0	0	374	32	0	1	0	0	49	69	1	105	0	0	44	139	85	0	0	47	8	0	0	0	0	2	0	0	0	2	0	118	17	0	38	65	0	0	0	89	37	0	1	48	0	0	0
hsa-miR-142-3p	11	764	64	139	64	117	7	55	0	31	249	476	180	1	37	0	39	0	219	0	247	110	298	104	110	198	157	0	2	166	0	0	173	131	171	136	289	287	50	115	122	20	294	208	83	331	202	76	298
hsa-miR-142-5p	1128	842	668	1874	2347	642	1000	912	322	658	2849	2601	856	1992	898	653	1468	962	840	1508	723	1259	1162	2009	1804	2439	1953	1512	1250	1862	211	262	794	2118	1007	987	2632	1463	789	1567	1131	1210	1157	965	1409	3371	2042	1856	1942
hsa-miR-143-3p	629	1524	541	1230	2296	420	463	347	339	243	358	1021	1243	913	568	1771	1465	2435	2295	897	655	624	2540	1442	521	773	1152	4929	660	943	157	398	1167	1901	988	461	779	1346	1384	1304	1164	1556	2477	1621	1231	1774	1340	702	3012
hsa-miR-144-3p	1079	465	383	1250	1043	266	22	538	75	132	1630	2059	295	895	693	113	608	407	457	127	211	468	555	2599	893	942	1253	606	485	812	340	56	1192	1678	700	406	2012	742	541	752	777	785	424	253	832	2198	400	580	1254
hsa-miR-144-5p	12	0	5	0	59	34	0	0	0	0	1	2	0	26	0	5	0	100	0	2	0	3	0	0	0	1	0	0	1	0	0	0	0	3	0	1	51	0	0	0	0	0	1	0	0	63	0	0	0
hsa-miR-145-3p	0	5	0	3	91	31	0	0	0	15	21	7	6	134	0	1	4	0	4	18	3	0	1	21	23	0	0	143	0	98	11	0	6	41	10	0	41	4	0	14	3	5	31	33	15	19	31	0	126
hsa-miR-145-5p	3	59	84	44	245	63	3	72	109	2	59	67	334	22	0	63	61	3	85	0	0	190	2	0	0	71	63	124	2	1	0	64	229	64	29	87	59	107	2	1	42	0	69	53	38	80	5	2	134
hsa-miR-1468-5p	544	493	366	122	723	221	431	213	26	209	158	827	191	571	769	733	137	1164	389	568	188	122	672	1279	513	179	170	192	494	273	41	120	430	372	279	563	200	190	335	1119	401	558	343	552	601	797	552	339	28
hsa-miR-146a-5p	3649	24324	4231	6045	9644	4106	1295	915	943	640	3454	4534	4982	3304	2828	1596	2169	13519	12002	4304	2418	2131	25124	3576	3085	2689	3566	18737	6584	4823	1034	588	3879	2537	1604	4600	4490	9848	7997	6391	5603	13915	20353	8704	8489	9549	17903	2284	6999
hsa-miR-146b-5p	47	72	1	61	59	0	28	0	1	0	0	0	1	1	134	0	63	153	129	4	0	0	78	1	80	0	3	38	178	1	0	61	110	0	9	0	0	7	4	0	2	74	77	75	70	83	26	0	0
hsa-miR-148a-3p	0	2	1	71	0	23	0	0	1	1	82	80	0	47	0	0	63	5	4	0	177	0	2	93	338	142	0	83	0	107	0	35	0	73	51	0	278	2	1	68	25	3	59	3	39	44	30	0	18
hsa-miR-148b-3p	1	7	38	63	7	14	0	0	0	0	157	100	0	42	1	0	0	0	1	0	0	1	5	0	97	130	40	4	0	189	0	0	60	74	0	73	234	2	0	0	0	22	1	3	18	192	150	6	501
hsa-miR-149-5p	46	138	14	0	16	0	31	3	12	16	50	8	199	34	13	43	122	161	24	0	48	16	212	103	40	24	16	43	42	103	0	0	27	47	0	1	33	35	12	95	5	113	97	61	61	111	75	4	0
hsa-miR-150-3p	7	72	0	224	567	185	52	59	5	1	194	176	803	431	6	0	0	225	242	0	0	0	90	436	59	403	0	356	317	431	0	7	374	231	0	131	0	202	67	208	85	22	77	51	128	134	0	1	0
hsa-miR-150-5p	3391	11671	2069	4919	5568	3937	5702	2624	1374	2195	2035	7295	15288	5694	7007	5985	2746	16477	6886	6990	21823	15492	14510	24286	3361	9862	3226	6616	16554	13087	3148	2498	14660	20960	6171	12448	3746	8313	3130	15422	2329	7462	4755	6432	2672	8570	10814	4498	16812
hsa-miR-151a-3p	10	469	35	476	154	0	64	123	0	30	537	344	100	99	295	65	53	134	0	27	0	117	309	48	61	254	39	135	107	116	0	73	21	86	34	106	675	87	71	0	17	177	217	75	91	246	390	217	279
hsa-miR-151a-5p	3933	17943	2385	4243	1609	2273	1300	763	742	687	5506	3983	5121	1862	4174	2042	1823	18544	9899	4089	2743	2512	31064	8385	5609	4069	4873	12870	8169	5662	468	810	7464	4942	2272	2049	4883	3978	4804	6129	5299	10095	12358	5411	6188	7615	13870	2772	11537
hsa-miR-1538-3p	0	7	0	0	76	4	0	45	6	0	0	0	15	22	1	17	0	10	5	5	0	0	0	0	15	4	0	0	18	0	0	0	6	0	0	0	3	0	0	240	0	0	0	0	15	7	18	11	0
hsa-miR-154-5p	1	227	53	169	0	126	0	32	0	0	75	55	0	2	53	6	74	0	93	139	0	0	159	240	33	0	53	110	0	133	0	68	119	0	1	210	0	256	0	145	4	293	308	263	214	98	80	0	0
hsa-miR-155-5p	145	380	31	285	68	61	33	1	22	86	43	142	151	197	104	74	83	524	157	68	356	83	293	332	59	72	124	136	360	405	42	14	103	120	63	127	42	79	192	45	64	438	70	4	193	298	381	121	352
hsa-miR-15a-5p	7621	3581	7214	14337	11537	6882	2945	2400	781	2080	10139	9610	4896	10956	5370	5928	5159	17699	8620	11270	4048	4292	5117	6849	12813	8330	5441	16880	4662	14315	1374	1365	4499	12041	3155	7633	10724	5924	12546	7782	7584	17766	5700	8140	8208	16745	17307	7725	12781
hsa-miR-15b-3p	3419	1694	2062	3798	1997	1936	1505	1085	340	478	4111	4704	1510	4193	1243	1249	1782	5267	4174	4604	2616	2528	3093	4246	4355	3068	1474	3264	2451	4688	560	402	2571	4334	1218	3125	4710	2301	3575	3163	2322	7652	3144	6501	4738	8052	5535	1610	4691
hsa-miR-15b-5p	9354	5625	10332	21067	14197	9869	4445	2935	1053	2453	15662	11604	2533	9597	5314	4368	5840	24164	14465	12461	2374	4283	3458	7673	16416	8304	7209	25374	5003	16341	2368	1982	3651	14241	3175	7277	20071	10407	28108	13138	11660	32876	8227	14836	9146	30056	37286	8741	25755
hsa-miR-16-1-5p	113076	148227	151949	258896	216573	125356	118701	85430	34167	57520	223151	324203	38097	135063	166372	183708	170691	300303	170794	235457	57012	221074	98975	108801	299937	265374	134101	226832	54389	338315	54966	48647	87309	332152	125125	258959	211063	167845	178417	126551	167731	448638	99756	281684	109454	383600	277951	205564	294406
hsa-miR-17-3p	18	0	0	9	0	0	0	0	0	0	109	1	31	0	0	0	1	0	40	0	0	37	19	0	0	0	0	0	0	0	0	0	1	0	14	0	0	0	3	0	0	3	21	0	0	41	0	0	0
hsa-miR-17-5p	79	119	174	328	300	188	2	18	1	1	362	128	3	205	13	382	138	254	2	0	2	2	270	172	392	316	4	66	3	515	71	22	60	278	10	127	471	93	66	189	107	325	111	159	318	528	628	9	423
hsa-miR-181a-1-3p	13	4	42	24	86	0	0	0	0	20	0	17	98	0	0	0	0	268	128	0	0	0	65	1	0	0	55	0	1	13	16	0	257	1	0	0	1	45	0	0	87	112	64	48	23	0	9	0	0
hsa-miR-181a-1-5p	24548	25635	31916	58551	82155	17835	19872	18393	6684	9117	29739	58401	48617	59341	32318	32698	17726	81094	61864	35846	33669	24269	55456	44247	32159	34427	32219	65206	47320	61064	6759	7580	46227	53223	19168	37664	34227	30129	28920	46102	41927	50325	31806	40535	34849	47213	32808	52313	50748
hsa-miR-181b-1-5p	2650	4154	2800	3878	11477	2020	2170	1375	947	1009	2719	5032	5984	6360	1755	4329	1614	7215	6470	4007	3630	3978	6179	6847	3022	4244	2047	6359	5188	5981	1355	737	4557	5711	2577	4261	3856	2341	1994	5453	3342	4402	4569	2434	3357	5529	3314	4716	6788
hsa-miR-181c-5p	133	4	210	288	284	107	64	88	0	2	94	255	235	6	171	2	66	218	529	258	4	0	329	336	181	193	108	384	12	169	92	0	152	206	103	96	116	97	148	471	73	96	362	13	220	171	228	3	16
hsa-miR-181d-5p	1	189	1	57	68	0	1	2	0	62	0	113	4	75	0	2	29	149	146	0	37	0	1	2	83	2	1	62	5	598	1	0	2	2	19	128	1	80	2	55	54	18	135	50	17	114	0	159	2
hsa-miR-182-3p	0	27	0	0	27	15	0	0	1	0	0	0	0	0	0	0	7	0	0	0	0	0	0	18	0	0	0	0	0	0	0	2	7	13	0	0	0	0	0	0	0	0	16	20	2	0	25	0	0
hsa-miR-182-5p	6501	2044	3589	8873	5870	2493	2664	1249	691	721	3771	4516	2461	8026	4812	2901	3244	13229	3587	6077	2938	1533	4455	8890	3292	5343	2314	9225	2146	2482	823	546	3256	1849	1469	4423	1954	1784	5005	1739	2887	6954	2482	3765	4645	2933	6496	5131	7224
hsa-miR-183-3p	102	48	71	243	103	66	90	49	5	0	142	27	142	150	2	1	63	161	105	0	13	7	2	0	133	1	11	141	0	172	0	70	129	74	0	3	4	97	59	0	5	140	1	78	12	5	27	185	0
hsa-miR-183-5p	12370	4812	5761	15406	10528	4921	4079	3417	1237	855	5565	12526	4258	15866	15828	9088	5996	22082	6173	11661	4346	3459	8162	17723	5861	6856	2368	17099	4531	12018	574	1046	5782	7072	4520	7248	3330	3383	12889	6385	5350	20282	6637	9372	10940	12456	15413	10703	11990
hsa-miR-185-5p	33276	14590	20107	20246	27452	15379	12111	13695	4247	4401	17556	48239	4512	40618	25267	23861	16211	55501	34195	37724	22240	15332	35109	45776	34060	22564	16242	47165	22960	31881	6889	4218	20540	32676	18956	17911	22637	21649	22235	37300	30197	88134	43001	55412	42781	49615	33899	35013	55382
hsa-miR-186-5p	221	34	23	470	411	99	205	374	5	93	1081	769	25	103	40	199	240	134	34	84	0	673	2	251	710	1045	34	32	190	380	108	91	1	673	170	197	909	390	103	528	224	290	187	113	61	1460	457	326	193
hsa-miR-188-5p	0	0	3	0	0	0	0	0	0	0	0	51	0	0	0	48	0	0	0	0	0	0	0	0	0	29	38	0	15	2	0	0	77	70	0	0	0	49	0	0	0	82	21	0	0	0	0	0	0
hsa-miR-18a-3p	44	40	76	147	86	18	1	12	96	1	124	50	110	189	125	1	49	0	19	198	1	1	1	36	312	153	0	5	0	98	0	0	195	86	22	0	183	155	30	1	40	165	64	9	66	99	96	1	457
hsa-miR-18a-5p	429	115	0	483	350	0	229	281	63	3	724	1542	7	372	17	0	550	769	1	547	290	3	942	465	793	615	417	396	18	780	34	193	251	573	364	1	176	0	413	381	180	0	578	0	453	650	698	1101	0
hsa-miR-18b-3p	6	121	15	0	36	0	88	0	0	4	0	1	0	15	1	0	1	36	15	115	22	2	5	0	11	8	25	0	0	1	40	1	32	1	0	17	5	34	0	1	108	17	6	40	0	0	44	0	119
hsa-miR-18b-5p	0	0	218	0	0	329	0	0	0	0	0	0	0	0	0	293	0	0	426	0	0	0	0	0	0	1	0	0	0	0	0	0	0	0	0	126	0	20	3	0	1	524	0	337	0	0	0	0	1250
hsa-miR-1908-5p	128	2066	404	358	627	370	125	272	12	216	104	369	502	186	318	144	247	217	1195	431	0	649	1791	469	167	398	359	1680	282	583	207	6	329	62	72	289	144	351	584	980	166	703	630	948	414	359	395	635	597
hsa-miR-190a-5p	0	12	0	0	0	0	0	7	0	0	0	0	0	0	0	0	4	0	0	0	164	65	3	0	0	0	39	0	12	0	0	28	0	14	0	0	0	0	0	0	67	56	0	0	0	0	0	0	0
hsa-miR-190b-5p	0	115	0	178	81	46	0	55	0	0	1	174	20	51	1	0	35	203	0	0	1	0	254	0	0	0	0	31	1	0	0	8	31	11	56	18	0	72	0	30	16	20	0	0	16	0	14	1	0
hsa-miR-191-3p	60	797	15	249	212	28	3	49	87	68	86	77	0	33	1	121	34	94	1	70	0	381	395	125	183	0	135	18	6	15	45	1	1	231	38	128	129	169	109	0	75	174	154	124	478	283	465	1	147
hsa-miR-191-5p	6000	24470	3881	11083	5802	4529	2814	2029	1025	921	7323	7282	7138	5072	3621	3747	6944	25445	11967	9393	4511	6069	24069	8341	8876	8537	9485	19970	6919	13458	1674	1300	10582	9084	3834	8286	7937	10456	8704	10977	7611	19715	14371	11719	9773	17138	20884	5208	19420
hsa-miR-192-5p	8022	2752	7369	8058	13134	4039	2299	3469	1593	1949	5777	13348	3080	8507	4633	4330	5626	23254	11355	13441	6776	3655	7367	14764	7482	6484	5676	12665	5792	6796	1712	1674	7951	7871	5422	5658	8196	6587	6723	12013	7908	18423	7613	16456	7961	17492	7842	7102	12175
hsa-miR-193a-3p	0	1	6	0	1	0	0	0	0	0	10	0	0	1	0	0	3	0	197	3	0	0	0	2	1	2	1	7	0	2	0	0	1	6	0	0	3	0	118	58	131	0	4	71	0	37	28	0	0
hsa-miR-193a-5p	154	513	855	425	1442	187	137	139	221	178	343	361	1564	1091	1129	389	313	3426	1022	1198	542	823	492	620	476	614	181	236	243	979	429	83	361	443	342	1146	374	228	186	1126	182	314	257	535	269	470	13	545	1457
hsa-miR-193b-3p	10	0	18	146	43	18	0	0	25	0	24	15	0	0	1	19	0	85	0	0	0	0	0	1	0	0	2	66	0	0	0	13	67	6	31	19	38	30	0	170	0	0	2	0	2	163	84	0	105
hsa-miR-193b-5p	61	193	51	158	469	0	85	145	88	224	60	217	431	443	684	1308	72	1122	417	801	0	464	307	491	160	417	2	157	431	570	0	157	499	172	316	326	63	137	11	1540	224	64	29	501	537	109	3	151	811
hsa-miR-194-1-5p	64	2991	3840	6374	20975	2171	1698	1712	1269	1594	4791	5426	15	73	2445	2039	2291	14843	6213	7578	66	3247	105	45	6430	4439	2252	6224	18	5452	1073	670	96	5548	3318	4190	5935	4040	4382	150	3459	8090	90	8559	119	10149	7657	4460	9006
hsa-miR-195-3p	0	0	0	0	81	14	0	0	0	0	25	0	0	13	9	0	0	0	25	125	16	0	148	0	70	62	12	0	0	0	0	53	0	0	0	0	0	0	117	0	0	31	0	0	0	0	0	0	0
hsa-miR-195-5p	0	34	0	152	62	35	0	0	0	1	17	91	0	36	0	0	0	0	1	0	0	132	1	0	0	79	0	84	2	0	48	0	0	123	20	1	0	0	40	0	0	0	18	26	0	0	0	0	24
hsa-miR-196a-1-5p	45	61	114	131	288	23	1	60	3	15	33	277	346	43	190	309	77	876	0	59	205	0	386	93	59	154	53	1	352	12	41	3	12	110	0	406	5	321	6	497	53	192	152	136	95	248	2	0	132
hsa-miR-196b-5p	21467	6545	9874	12832	12849	5941	7286	3093	729	3406	9277	25563	6822	29143	17309	18284	4026	14747	12081	12104	5548	8820	8138	10015	13493	9484	3767	24322	11294	26112	2839	3346	7932	11481	3963	10807	8289	6644	8073	8437	5063	20631	5491	10896	18918	10871	8302	9490	17659
hsa-miR-197-3p	125	368	358	322	501	215	540	218	203	348	299	329	284	310	177	217	400	376	182	116	382	646	606	346	746	454	93	273	668	533	456	130	255	391	428	300	350	257	69	451	135	240	204	266	241	297	504	9	1407
hsa-miR-197-5p	152	38	0	292	0	8	0	0	1	0	0	303	0	73	2	3	0	57	185	0	0	0	410	0	160	0	116	274	1	305	0	0	0	0	0	0	71	35	53	218	0	538	134	0	92	207	122	89	452
hsa-miR-1976-3p	0	0	1	48	0	0	50	2	1	0	1	0	0	0	0	8	10	0	0	1	0	0	67	0	3	2	0	0	0	42	0	0	0	0	1	105	6	0	0	0	0	19	0	1	1	98	69	0	183
hsa-miR-1976-5p	1	0	0	0	90	0	0	0	0	0	0	158	0	0	0	0	0	0	72	53	0	0	88	0	0	0	1	68	0	0	0	0	0	189	0	0	0	0	0	0	26	67	0	0	33	0	0	0	0
hsa-miR-199a-1-3p	1722	8301	2081	9062	5684	2025	642	318	290	538	3940	1482	1778	2585	1752	1446	1234	10198	7703	3028	1528	1411	7382	2590	1767	2083	3328	10182	2800	3975	452	405	1349	2381	729	1721	3208	5555	4605	5326	3289	5213	6340	3260	2749	3089	7887	879	10923
hsa-miR-199a-1-5p	4	28	0	0	0	0	0	0	0	3	3	7	8	0	0	0	0	14	13	9	0	0	37	6	0	0	12	2	0	0	0	0	5	1	3	0	9	27	6	0	5	12	13	1	7	14	5	0	0
hsa-miR-19a-3p	162	90	14	167	130	82	43	2	1	9	266	162	52	139	26	97	48	138	0	15	1	0	48	0	160	132	48	285	4	31	6	0	130	77	0	0	17	21	51	0	1	102	79	14	1	33	41	4	263
hsa-miR-19b-1-3p	1855	686	2626	3056	2067	1604	777	509	316	394	3082	1747	738	1636	648	523	1618	3136	1434	1939	517	1647	1461	2024	2563	2038	1471	2309	729	2163	623	293	991	2927	794	2282	1418	882	2333	1805	1116	3778	1023	2401	1108	4183	2125	517	3526
hsa-miR-200a-3p	0	0	1	5	1704	0	0	82	0	0	0	120	1	0	0	0	0	1	0	0	2	0	0	0	69	1	1	189	0	191	0	0	0	1	105	1	1	0	1	0	0	0	1	0	56	99	55	0	228
hsa-miR-200c-3p	106	2	0	0	85	0	0	1	1	0	49	1	64	0	1	0	49	0	131	131	0	111	189	0	0	0	0	0	123	3	35	0	0	0	46	47	0	46	1	123	9	0	34	0	119	83	83	0	0
hsa-miR-202-3p	0	0	0	0	318	57	0	0	0	61	43	281	247	1	84	0	33	159	0	0	0	0	0	1	137	0	0	0	0	617	0	0	0	0	0	0	3	36	0	0	0	232	0	0	0	0	0	0	0
hsa-miR-202-5p	15	0	0	0	30	5	16	11	2	0	45	0	2	0	0	28	0	2	3	0	0	0	0	1	0	0	23	0	0	123	59	0	0	0	0	0	0	0	60	1	42	13	0	1	0	2	0	0	1
hsa-miR-204-5p	3794	5972	1219	1736	3278	911	1196	1617	1233	605	768	4041	6344	2362	2460	2675	916	6750	3354	2092	6123	3460	5581	7766	4499	2131	1476	2618	12059	3155	556	756	6464	4111	1781	2372	1167	3105	3058	7567	1652	4700	3930	2700	3356	3697	4361	2951	10132
hsa-miR-205-5p	1	0	0	0	0	0	0	0	0	0	0	0	0	0	0	0	0	0	0	0	0	0	0	0	0	0	0	0	0	1	1	2	0	1	4	41	0	0	0	37	20	0	0	37	0	21	0	0	0
hsa-miR-206-3p	170	623	141	586	1550	134	201	120	227	75	613	602	7	195	227	800	151	1694	517	778	68	1512	444	1058	344	295	64	2243	3992	1963	183	84	521	252	54	452	0	868	549	1	517	2190	514	286	1636	202	469	595	859
hsa-miR-20a-5p	520	297	454	775	453	403	134	157	70	211	855	608	177	802	307	508	283	256	146	115	972	670	1057	333	524	424	116	1461	140	1121	99	156	254	649	243	427	516	274	408	6	220	490	422	663	475	819	717	446	945
hsa-miR-20b-3p	29	0	0	51	5	28	0	60	0	0	0	0	0	102	39	0	0	0	0	0	0	0	93	14	13	0	0	0	51	0	0	0	0	0	0	95	0	0	23	0	25	0	56	38	6	0	112	0	0
hsa-miR-20b-5p	116	93	143	151	172	82	109	57	0	2	271	258	2	84	137	78	254	451	244	202	244	21	148	230	130	18	142	339	113	2	39	80	186	314	10	267	69	214	151	321	197	218	144	312	50	345	652	69	51
hsa-miR-21-3p	0	4	61	0	176	0	8	0	0	0	3	1	13	0	0	0	0	203	0	0	0	0	0	155	0	0	0	0	0	0	0	0	0	0	52	2	0	5	0	0	0	0	7	0	0	0	0	0	0
hsa-miR-21-5p	18287	14246	17382	34698	61346	9240	7790	11027	4441	6114	27929	28388	29847	42405	17335	14681	10992	59641	28109	27513	22305	21365	32067	35320	19726	27216	12052	39280	24224	42979	3688	3280	18759	34520	12108	25501	24212	20126	20043	34587	20753	32743	29427	30668	22829	34948	22974	11948	30061
hsa-miR-210-3p	42	97	0	47	161	0	82	48	1	66	49	68	1	96	2	132	50	149	107	0	145	0	103	86	0	134	0	0	109	0	6	74	90	276	1	0	43	139	39	331	179	2	79	61	2	88	12	0	222
hsa-miR-211-5p	58	0	29	74	150	12	31	30	44	0	15	2	111	72	19	166	27	30	150	105	51	0	411	1	122	55	41	143	281	213	51	49	181	109	0	0	45	194	83	204	32	108	135	38	136	44	182	43	405
hsa-miR-2110-3p	0	81	0	12	0	0	0	0	0	0	5	2	0	135	0	0	1	112	0	10	0	0	0	0	31	53	64	0	99	75	0	0	0	91	0	0	0	69	0	1	1	60	30	59	0	3	122	1	25
hsa-miR-2110-5p	3774	4564	4895	4825	5151	2122	4227	1540	1145	1079	1832	3635	901	2995	8625	5457	2933	5459	3758	4166	2123	3104	4319	5614	2271	3157	2859	8538	3162	9481	1468	743	2193	6171	1542	3751	4552	4036	4749	4637	2962	11272	4332	7531	3676	7347	6778	4302	11762
hsa-miR-2116-3p	14	43	8	73	157	4	0	2	0	0	0	0	137	22	3	0	31	125	164	82	0	13	148	59	15	4	4	81	132	6	0	0	112	47	24	43	0	59	13	132	31	10	0	5	47	56	20	10	258
hsa-miR-212-3p	31	17	0	0	54	0	0	31	0	1	1	113	55	0	0	0	0	106	95	50	0	93	66	167	0	122	2	134	0	212	0	38	90	41	0	1	0	1	4	0	35	118	77	35	14	63	21	64	0
hsa-miR-214-3p	0	31	0	60	41	0	0	0	1	4	29	0	0	0	0	0	0	18	0	1	1	127	1	0	0	18	0	45	0	287	0	0	0	206	0	42	0	0	0	0	0	0	0	36	1	29	0	0	0
hsa-miR-214-5p	3	0	0	0	65	0	0	1	0	62	0	98	0	53	1	3	26	0	0	0	238	0	0	3	0	0	0	0	0	1	0	42	0	74	0	0	0	1	0	0	0	0	2	5	0	0	177	0	0
hsa-miR-218-1-5p	290	2	40	139	152	39	38	32	1	40	52	195	52	85	49	0	52	222	513	129	0	48	0	347	12	43	136	243	86	81	3	90	174	257	69	61	114	52	83	90	122	79	153	110	64	50	74	118	251
hsa-miR-22-3p	18026	12502	19339	48216	47068	12916	5265	6037	2824	5904	31522	16235	14236	28680	9602	7259	11679	52382	26961	34892	11926	28333	13905	27519	35222	25578	20456	77776	24707	72689	5590	4439	14859	51846	7802	13763	35515	22687	38157	27263	30186	62022	17562	44396	22113	104383	50261	21115	59701
hsa-miR-22-5p	56	87	48	62	34	54	2	4	1	7	56	22	18	114	10	19	14	107	25	41	0	66	28	7	34	42	17	315	112	38	55	0	30	135	12	13	11	85	136	159	74	223	30	129	34	57	464	31	29
hsa-miR-221-3p	69	1432	99	103	601	366	105	97	62	94	70	194	243	192	204	127	100	1069	620	225	78	140	1672	113	184	40	175	682	315	401	103	77	326	359	66	129	157	630	181	769	341	648	1586	572	440	352	849	65	498
hsa-miR-222-3p	507	2438	480	340	777	432	362	280	64	201	274	930	847	358	332	395	256	4574	2027	541	1329	518	4873	1380	454	363	578	2352	923	1191	103	67	1245	1054	569	481	513	1173	1860	1724	1053	3507	3035	2241	1407	1968	4546	1009	2998
hsa-miR-223-3p	2882	8712	2205	2802	2975	2773	1478	679	1007	811	2383	3418	8808	3316	1746	1332	3541	11538	5002	3083	1889	2036	13946	5319	1080	2197	4231	6468	1834	2138	707	504	4469	4774	1646	2273	1608	3498	2998	5319	3968	4725	10672	3821	2753	5183	3843	981	3158
hsa-miR-223-5p	229	541	235	214	456	34	216	62	198	18	136	200	872	295	437	78	218	840	442	665	206	288	781	360	58	358	76	740	348	568	70	248	3	463	104	206	97	416	72	169	123	289	594	111	152	536	484	87	369
hsa-miR-224-5p	238	1596	42	772	231	121	75	59	66	157	275	192	269	88	204	19	374	1488	758	463	48	95	2660	131	115	42	557	882	254	346	8	31	315	261	26	65	200	300	500	407	436	238	990	763	762	934	1017	84	448
hsa-miR-23a-3p	15123	49275	25008	37114	81483	16250	12791	8719	7995	7493	23305	38379	56493	48585	28216	14462	16098	97713	61654	40876	32190	22632	71081	55251	23183	27463	23168	83056	53102	50385	5410	7492	34690	39600	18751	19804	17650	32406	25580	48060	28009	35279	57816	37345	32088	34001	42202	15861	54969
hsa-miR-23b-3p	356	2193	355	452	326	225	179	52	187	85	389	547	1298	283	331	337	237	2838	630	811	768	365	2005	1257	480	540	243	829	2235	548	78	273	448	473	313	344	336	535	651	779	594	1019	1456	858	375	970	1310	228	1297
hsa-miR-23b-5p	0	26	9	4	198	0	90	29	1	2	38	96	6	14	6	5	1	12	4	15	0	5	7	291	4	0	0	6	4	3	0	0	8	5	35	7	0	7	6	21	3	159	5	3	51	53	22	1	5
hsa-miR-24-3p	1654	4096	2401	77453	4705	3839	2548	1485	844	1745	60918	3388	1048	2436	1018	1580	2034	6937	3176	3402	2990	27319	2752	3854	36834	48851	2153	6408	2350	40082	1766	1320	2234	50337	2879	2221	52621	2748	2649	4018	2487	5698	3182	4061	1907	65280	72157	1470	56900
hsa-miR-25-3p	95195	31505	51774	71038	79783	52099	36632	29373	13925	22485	53335	86260	48388	113754	61489	61756	39010	122756	47546	63263	49342	42847	85376	79302	62242	54530	25363	73784	83698	100634	15015	14218	67114	63983	32536	49393	50307	44014	53661	96956	45787	99624	86344	63836	84384	83522	93718	98257	73841
hsa-miR-25-5p	391	1067	910	1671	663	486	635	782	900	262	847	732	192	484	773	984	774	755	586	490	4	200	472	579	740	1221	48	1128	360	1151	735	303	343	554	383	998	585	182	444	2269	532	2112	862	1672	539	576	834	1552	883
hsa-miR-26a-1-5p	21129	137093	8597	12585	11403	9761	4692	2890	5233	3777	13985	23132	41502	9680	9811	6393	9993	135516	63638	28233	25168	17932	131284	50209	18306	15233	33561	65504	47260	34868	2167	2854	44461	32202	11639	22302	14375	37871	17313	37030	48008	51525	59349	26011	35860	58872	47259	13806	58085
hsa-miR-26b-3p	27	142	66	252	35	0	1	0	0	0	212	108	41	166	28	13	0	0	41	11	0	0	129	119	146	42	9	128	1	2	0	0	47	99	41	28	47	18	60	1	11	51	127	102	0	119	491	57	183
hsa-miR-26b-5p	2173	6411	670	1392	4006	1206	946	972	275	432	1174	5452	1310	2161	1677	1709	1988	4129	2004	1680	802	2417	3859	2706	1084	838	2248	2335	2098	2596	662	280	1379	2892	1271	3724	954	3704	1343	2761	4019	3816	2772	2293	2573	9691	2407	4135	2804
hsa-miR-27a-3p	92202	77850	89898	99683	268617	46269	36965	42627	27248	25465	84008	104360	205670	271469	101174	63644	44582	404648	177026	171047	104830	58597	92194	224201	65457	57999	82550	183050	202418	127605	17186	18345	107103	133782	53062	49869	79091	60707	77851	175312	92534	97075	140645	113972	118899	117410	102440	104778	164959
hsa-miR-27b-3p	11166	17062	17153	15054	23928	6281	3628	5250	3637	3358	7466	13919	15929	23557	12001	9270	6191	93876	25931	37065	12876	8495	11165	28905	10189	8892	7340	29320	22167	12731	2837	2542	14854	15932	5538	7871	10531	8118	10303	26085	12103	16142	17123	19905	14257	13570	14559	16217	25639
hsa-miR-28-3p	673	2682	633	717	1113	400	294	252	139	277	396	963	1764	709	1046	612	504	3579	1526	810	1273	649	5801	1076	777	586	848	2815	1941	863	346	175	941	1612	495	372	300	1294	400	1258	787	1768	2359	1149	1583	1539	1333	704	1464
hsa-miR-28-5p	6	369	98	120	91	38	1	40	74	0	262	102	1	91	164	1	3	323	2	0	0	0	167	188	95	137	3	820	2	631	1	0	80	229	61	67	213	98	1	4	57	70	168	187	136	562	325	190	203
hsa-miR-296-5p	0	0	2	0	0	0	2	0	0	0	0	0	0	0	1	0	0	1	0	0	0	1	0	0	0	2	0	0	2	0	2	2	0	0	0	0	0	0	1	0	1	0	0	2	2	59	4	1	6
hsa-miR-29a-3p	359	884	335	694	3053	304	138	669	426	253	558	1722	1232	2167	910	312	285	1148	571	448	1493	1443	734	2016	108	409	447	376	733	994	358	285	765	1917	1662	1576	1229	1248	298	2014	1090	174	1360	406	507	1905	470	215	523
hsa-miR-29a-5p	0	0	37	163	28	33	44	0	0	0	37	0	128	45	0	0	0	0	0	0	217	0	0	0	0	23	0	72	0	0	0	27	0	0	0	0	0	39	36	0	0	0	0	78	0	25	29	135	0
hsa-miR-29b-1-3p	82	65	55	84	161	105	14	63	133	1	282	115	3	62	27	16	94	731	133	88	65	89	132	407	87	96	112	241	221	121	0	30	2	168	49	81	122	180	83	79	112	139	135	107	7	525	157	66	298
hsa-miR-29b-1-5p	0	0	0	0	3	0	0	0	0	7	1	1	0	0	0	0	14	0	66	52	55	0	0	0	0	0	0	0	8	10	0	0	0	0	1	0	0	0	0	0	0	0	27	0	19	0	0	0	0
hsa-miR-29c-3p	878	409	318	662	1213	215	108	218	3	157	483	932	17	1390	520	275	284	1200	372	174	5	47	429	531	77	310	526	750	586	1092	102	52	570	575	498	1065	852	648	267	466	763	434	478	496	259	1535	245	1084	355
hsa-miR-29c-5p	161	387	86	56	172	53	51	69	17	57	55	286	209	254	127	41	47	325	323	153	413	106	348	387	115	97	70	144	391	224	25	54	219	200	136	40	113	199	184	406	94	337	280	107	197	211	347	3	163
hsa-miR-301a-3p	0	0	0	0	9	0	0	0	0	0	1	0	0	0	0	0	4	55	27	0	1	0	0	0	6	0	9	0	0	0	0	0	0	0	0	0	26	0	0	0	3	0	0	41	12	13	0	14	37
hsa-miR-3064-5p	0	61	57	0	0	0	0	0	0	0	0	0	0	0	0	0	0	0	0	0	0	0	23	0	0	5	0	0	0	0	0	41	0	0	0	0	0	0	6	0	8	2	0	0	0	0	71	0	0
hsa-miR-30a-3p	236	84	97	160	158	106	4	12	0	79	162	207	193	26	249	277	17	588	140	267	511	126	50	445	86	62	14	46	207	88	23	2	143	260	60	41	67	43	80	288	98	44	106	29	168	106	143	6	201
hsa-miR-30a-5p	17	18	12	190	302	11	139	134	67	0	242	46	319	39	163	0	68	333	85	42	1	289	4	331	138	105	10	97	1	357	1	73	18	160	101	53	86	30	23	464	30	6	98	123	52	98	42	19	285
hsa-miR-30b-3p	0	26	27	0	0	0	0	0	15	0	51	0	0	0	0	0	16	0	0	0	0	1	0	0	0	0	0	16	0	0	0	0	0	0	0	0	0	0	27	95	0	0	94	63	0	3	0	0	203
hsa-miR-30b-5p	3	65	13	0	17	16	8	2	4	7	34	59	5	16	17	12	21	54	32	8	21	43	24	45	12	11	11	36	30	192	0	6	15	14	11	5	11	55	120	25	12	29	59	31	1	69	87	1	131
hsa-miR-30c-3p	2	27	39	0	73	0	0	92	0	0	0	0	0	56	0	3	0	0	0	172	0	0	0	1	0	0	0	0	0	7	31	0	0	65	0	0	0	0	37	0	0	0	0	0	43	158	140	0	0
hsa-miR-30c-5p	206	209	324	173	21	164	176	59	28	148	156	146	48	64	0	0	194	250	145	335	0	81	420	284	135	154	68	330	396	70	81	1	0	349	93	2	164	41	41	77	211	59	163	149	209	229	341	0	151
hsa-miR-30d-3p	29	81	0	115	36	27	82	28	1	0	32	196	0	1	0	119	33	98	1	27	0	0	3	72	1	43	31	0	0	0	0	39	96	46	22	66	31	47	0	0	71	41	0	123	47	83	158	0	0
hsa-miR-30d-5p	2583	7681	7414	9661	6704	6195	5207	2514	1902	2769	8555	9433	1416	2834	3009	1965	6081	5356	3801	1901	1598	5159	4438	4771	4858	7499	2501	3698	2052	9003	2921	1773	2457	8890	3846	4722	9181	4994	3371	5159	3850	7231	6111	5110	3269	16651	8399	2849	5623
hsa-miR-30e-3p	96	211	37	41	89	22	56	42	18	14	90	110	77	168	7	82	51	252	25	22	62	98	110	158	176	14	73	101	123	24	17	62	222	122	45	97	16	94	36	43	32	64	93	72	80	447	92	43	3
hsa-miR-30e-5p	88	195	279	477	900	346	40	126	128	89	531	946	4	152	75	469	190	115	115	116	479	238	238	212	615	510	126	102	2	211	35	93	272	691	168	334	300	261	319	92	131	310	340	134	210	719	75	238	898
hsa-miR-3124-5p	1	41	1	106	0	0	0	0	0	0	0	42	0	69	0	0	3	155	0	94	3	12	418	164	12	103	0	23	3	0	26	0	98	12	0	2	37	173	152	24	1	4	150	0	1	0	0	0	1
hsa-miR-3127-5p	0	0	0	49	31	0	1	1	109	0	0	0	0	64	0	0	0	0	0	0	0	0	0	0	0	0	0	0	0	0	0	0	1	41	0	0	0	0	1	157	0	0	0	1	0	215	39	260	0
hsa-miR-3138-3p	141	87	60	70	63	0	0	0	0	0	0	134	0	0	104	0	8	36	0	117	0	0	0	1	18	0	11	700	215	151	0	1	1	0	98	0	0	0	0	1	10	0	78	7	1	34	69	0	0
hsa-miR-3143-5p	0	2	23	63	125	73	0	0	0	146	15	1	0	0	50	117	70	0	0	0	0	0	1	4	0	0	147	96	108	57	84	0	45	112	35	44	29	107	18	0	149	133	78	93	0	56	112	0	0
hsa-miR-3150b-3p	2	0	0	18	77	0	0	0	0	0	0	0	0	79	0	0	1	0	159	74	0	0	128	0	67	0	0	0	0	311	0	0	0	142	0	0	10	0	0	0	144	1	1	68	67	2	0	182	153
hsa-miR-3157-5p	37	0	0	57	39	0	0	0	2	1	1	1	0	20	0	14	47	0	1	2	0	101	76	56	4	0	0	1	59	59	0	2	0	61	4	0	0	0	73	3	0	50	0	71	1	36	0	0	3
hsa-miR-3158-1-3p	1	0	0	51	2	0	2	4	0	0	96	6	0	52	3	0	0	1	0	0	1	0	0	0	94	0	1	0	0	3	71	0	1	0	104	0	83	3	1	156	7	1	2	2	25	303	99	3	203
hsa-miR-3173-5p	450	196	97	330	483	170	250	93	68	118	55	531	257	739	510	1203	156	292	244	438	329	233	352	415	588	240	116	631	369	431	95	12	401	243	153	498	262	102	263	1063	213	888	464	505	429	314	321	599	661
hsa-miR-3187-3p	308	397	58	53	492	253	187	69	1	0	39	5	174	386	14	726	91	191	32	46	450	94	20	81	0	34	52	77	100	184	114	33	0	33	81	120	125	178	14	3	20	277	146	1	137	217	331	380	308
hsa-miR-32-5p	1158	480	296	1809	2911	673	472	1011	106	223	1882	2034	381	1625	949	406	614	514	447	322	613	757	694	875	683	1123	863	1089	393	2257	155	176	1111	1875	951	1333	1494	706	222	650	896	625	714	548	452	2660	1332	1659	604
hsa-miR-3200-3p	37	23	0	5	36	0	0	0	0	0	38	54	1	1	61	0	0	109	0	0	0	0	0	0	0	75	1	129	1	0	0	0	0	192	0	21	0	0	44	0	67	0	0	0	36	49	87	0	0
hsa-miR-3200-5p	4	0	15	34	1	0	0	0	0	1	22	0	0	50	0	0	7	9	0	5	0	0	0	0	28	16	0	1	0	0	0	0	0	0	1	3	4	0	12	0	10	13	0	0	0	8	0	0	50
hsa-miR-320a-3p	25285	37551	16848	31636	185829	19772	20222	24060	8634	9440	13018	55183	64293	33032	26495	55658	16790	76711	32357	38694	43324	20330	97541	48494	25739	47502	12883	49597	54530	103850	10920	5967	46412	42900	30294	55496	18044	25330	18560	40489	29693	49751	42400	32443	38810	45919	34389	52223	49139
hsa-miR-320b-3p	1	6	58	200	38	107	1	68	0	81	1	2	250	19	84	6	0	2	1	5	401	125	12	73	3	5	2	2	3	88	0	1	202	4	12	2	2	1	1	247	28	87	112	111	7	80	4	8	0
hsa-miR-320c-3p	88	182	84	68	780	71	33	29	8	25	91	589	174	206	29	328	102	321	65	186	46	113	406	165	240	153	10	285	404	433	21	24	53	244	109	76	120	172	13	193	288	120	145	52	86	429	40	573	206
hsa-miR-320d-3p	22	79	0	0	459	12	0	27	0	30	59	159	373	111	4	1	0	1	266	72	0	1	0	5	0	0	1	5	0	168	0	0	0	64	0	1	0	1	0	0	1	2	2	0	84	52	0	0	317
hsa-miR-323a-3p	85	734	25	157	271	0	25	8	23	0	36	74	42	82	0	149	60	803	75	160	0	51	179	40	0	41	130	753	201	247	0	18	227	70	0	252	45	226	77	368	41	265	381	247	128	58	39	76	161
hsa-miR-323a-5p	0	17	0	0	103	0	69	0	1	0	0	0	0	0	0	0	0	0	0	0	0	0	168	0	0	0	1	0	0	1	0	0	0	0	0	0	0	33	0	0	0	47	29	0	0	53	0	0	0
hsa-miR-323b-3p	119	714	17	58	174	43	0	0	0	0	33	34	140	100	0	97	129	383	212	272	0	47	1073	220	0	45	206	247	209	209	0	40	77	0	13	14	37	100	115	133	47	307	487	255	262	141	46	0	143
hsa-miR-324-3p	21	0	30	13	17	3	39	0	59	1	104	48	0	53	2	0	91	9	0	0	0	131	88	43	63	6	0	0	0	116	56	0	0	93	54	0	12	22	49	7	61	24	35	36	34	65	85	1	202
hsa-miR-324-5p	0	3	21	0	0	20	0	39	0	25	0	0	0	49	0	75	5	0	1	0	0	17	0	4	3	0	0	0	0	0	0	0	0	0	1	0	59	16	0	26	0	0	0	2	0	115	55	0	38
hsa-miR-326-3p	1	124	5	119	0	1	0	0	0	0	0	33	0	0	0	0	0	225	0	0	0	157	17	2	86	0	0	1	0	137	0	0	0	1	0	0	86	58	0	0	1	1	12	0	0	0	23	0	137
hsa-miR-328-3p	91	854	147	333	227	142	100	158	4	11	181	503	342	230	149	328	155	356	396	172	56	114	1030	450	609	182	86	712	140	225	136	23	322	341	234	152	309	204	481	886	103	837	414	551	469	475	2244	135	1226
hsa-miR-330-5p	19	0	0	0	8	5	7	12	0	0	26	1	0	2	0	34	0	0	0	11	0	0	0	0	0	0	55	185	3	38	13	0	30	18	8	0	0	0	6	42	7	27	80	78	34	1	50	50	23
hsa-miR-331-3p	2	83	0	0	0	115	0	107	0	0	0	0	1	0	1	1	0	0	23	0	0	0	3	0	0	0	0	0	0	0	0	0	0	54	20	0	0	0	1	254	0	0	60	0	0	0	129	0	0
hsa-miR-335-3p	27	192	11	0	0	62	0	0	0	0	43	33	0	1	0	0	13	135	0	61	0	0	254	21	14	0	98	181	86	0	0	0	1	0	0	0	0	3	18	0	54	111	141	51	98	140	229	0	94
hsa-miR-335-5p	0	2	19	23	21	0	0	71	59	32	82	3	0	18	0	0	4	0	0	0	0	53	0	19	27	139	0	71	1	156	36	25	0	0	22	0	68	0	33	0	100	26	89	78	15	30	1	0	0
hsa-miR-337-3p	70	587	11	251	235	8	10	14	0	2	43	68	107	13	10	37	25	144	82	45	87	5	480	119	18	26	44	327	43	137	6	0	11	44	30	120	82	97	124	171	15	454	453	180	139	118	246	17	409
hsa-miR-339-3p	1	43	2	29	0	4	1	31	0	1	37	135	0	6	46	0	73	0	0	145	0	0	117	10	161	59	6	419	4	9	0	0	108	3	69	103	48	11	29	79	10	160	3	116	199	174	481	1	188
hsa-miR-339-5p	1	1	22	27	0	0	0	0	0	0	22	1	0	0	0	0	0	0	0	0	0	0	77	0	0	1	0	0	0	76	0	0	0	0	0	1	10	0	36	0	1	0	17	0	0	83	83	0	0
hsa-miR-33a-5p	44	72	0	0	1	3	1	0	0	2	9	22	2	253	2	3	1	9	14	2	0	5	111	159	32	2	9	27	7	39	0	0	8	5	1	1	0	6	53	0	27	29	135	0	13	46	6	1	357
hsa-miR-340-3p	215	1023	27	1	31	0	35	1	6	27	67	55	583	111	218	163	18	595	230	148	1	56	1463	243	54	97	144	331	221	152	13	21	537	93	78	232	55	249	118	74	114	247	812	212	205	410	288	108	404
hsa-miR-340-5p	15	5	62	2	39	1	0	2	2	0	6	5	3	1	2	0	0	3	3	1	4	0	10	0	0	0	57	6	0	2	0	0	6	0	3	1	99	5	1	2	65	3	9	8	61	3	5	3	0
hsa-miR-342-3p	571	3823	379	1311	1055	1015	768	402	236	700	1058	1332	2749	1047	996	1102	480	2423	1536	333	1361	1641	3449	1929	760	1969	395	1242	1634	2289	620	154	1299	1869	1407	1289	794	1637	424	2006	370	1555	2461	873	1883	2202	2512	740	1860
hsa-miR-342-5p	0	414	36	270	430	103	243	78	145	45	59	299	379	128	136	581	62	814	102	224	55	98	364	180	133	179	67	128	124	180	51	0	203	110	158	430	61	114	200	349	153	195	244	455	179	234	132	15	373
hsa-miR-345-5p	1447	1310	652	2011	755	921	420	504	32	419	1198	1486	782	1815	181	816	578	3729	1397	523	602	905	1949	1890	2195	1697	703	2124	1580	1964	316	228	1659	3170	738	1014	1538	565	661	1405	983	1450	807	1006	1384	2091	1688	773	2162
hsa-miR-34a-5p	622	384	274	481	1389	167	286	55	70	66	141	276	349	680	625	588	62	1315	374	810	193	112	371	1098	352	179	59	277	501	207	100	145	706	643	170	130	158	135	331	1236	124	323	368	564	304	294	206	181	900
hsa-miR-34b-3p	0	15	2	19	0	0	0	0	0	0	0	0	3	1	0	0	0	0	0	0	0	0	12	1	0	36	0	0	4	0	0	0	46	0	0	6	0	0	0	0	1	81	0	2	0	9	0	0	0
hsa-miR-3591-5p	0	0	35	0	24	0	0	0	0	0	0	0	0	14	0	153	22	0	0	123	276	0	94	106	0	47	0	0	0	137	0	0	0	0	50	0	37	0	0	400	80	0	0	134	0	0	0	0	0
hsa-miR-3605-3p	2077	1861	1336	3461	2180	524	1294	460	599	376	649	2294	1122	1485	1337	2030	778	3804	2217	3031	1638	544	1838	2289	3649	1402	700	4634	1971	3127	274	206	1812	1926	354	1506	1613	2066	2622	3811	1804	5192	1797	3173	3179	1974	3239	1970	2932
hsa-miR-3605-5p	241	132	20	220	169	2	0	14	0	12	1	162	74	204	0	6	17	784	161	296	0	0	91	111	86	20	73	406	436	532	1	1	57	102	77	263	62	133	98	424	140	505	188	170	292	406	147	51	424
hsa-miR-361-5p	49	92	10	0	73	0	0	0	0	0	26	0	40	92	126	0	23	30	0	98	0	0	259	184	137	1	0	96	0	5	0	0	0	8	0	100	48	2	63	0	54	122	81	58	38	95	103	0	279
hsa-miR-3613-3p	27	0	24	0	0	15	45	0	0	3	0	0	0	0	0	0	12	92	0	0	0	0	0	133	72	0	0	0	0	1	15	0	0	0	48	2	0	24	0	2	0	0	0	0	0	67	0	0	0
hsa-miR-3613-5p	1867	1288	576	1023	1631	1125	590	830	219	561	1528	3083	3161	2641	1354	2183	1081	2918	1595	1830	1087	1856	3169	3077	1663	760	712	2471	2160	3899	413	379	2063	2242	833	1166	1020	848	944	1761	722	3122	2120	1814	1347	3346	1370	1029	4664
hsa-miR-3614-5p	30	2	30	0	72	0	0	0	0	0	44	0	250	0	0	0	28	0	92	68	0	203	0	0	0	67	0	132	0	1	1	0	0	91	0	0	66	0	0	229	1	0	252	0	0	0	0	0	0
hsa-miR-3615-3p	962	402	748	7338	1656	1050	1483	841	633	553	6981	1664	1382	1897	1051	1384	686	1610	706	1432	704	1973	1482	911	3140	7221	605	2537	1998	2889	919	493	1264	1618	1354	951	7733	1127	1258	3789	1248	2685	1136	1772	2510	4400	2766	1486	2665
hsa-miR-363-3p	4709	1806	2258	4543	6497	2349	1006	1293	492	685	2769	5024	1545	4893	1822	1519	2327	5849	4007	2996	1250	2028	4398	5610	5338	3874	3202	4608	3256	5077	603	506	2725	4506	1646	3681	3634	2963	4121	4732	3387	6586	3572	3003	3669	5985	5956	4319	5759
hsa-miR-363-5p	0	0	0	95	0	1	0	0	0	0	0	1	0	1	0	0	1	0	0	0	0	0	0	0	4	63	1	0	0	0	0	0	0	0	1	0	0	1	0	0	0	0	44	0	1	39	0	0	0
hsa-miR-3648-1-3p	120	0	0	1	24	0	131	0	0	0	0	0	1	0	0	0	1	328	0	0	0	0	129	1	0	0	165	0	0	0	0	0	0	3	18	152	0	0	0	0	0	132	0	142	0	1	0	0	0
hsa-miR-3648-1-5p	1	1	34	0	0	2	1	1	75	8	1	20	1	1	0	175	0	1	0	111	0	0	0	1	0	0	0	0	0	0	87	0	204	2	0	0	0	0	0	0	0	0	0	0	42	0	0	0	0
hsa-miR-3656-3p	257	429	92	3	27	38	88	0	0	0	306	336	261	144	38	83	169	922	71	619	931	375	98	0	85	272	2	1064	1	602	103	0	0	201	212	137	0	75	59	3	1	422	1	242	254	103	1	0	300
hsa-miR-365a-3p	1	1	1	132	53	0	36	1	1	0	77	87	0	52	0	1	0	1	0	0	0	0	1	1	108	9	0	1	0	1	1	0	1	39	0	57	67	1	0	0	0	65	91	0	1	1	65	1	19
hsa-miR-3679-5p	223	77	11	159	591	103	40	85	0	0	7	174	0	274	19	200	0	159	164	133	26	111	1	159	144	113	1	0	381	87	0	0	165	43	5	0	0	0	38	0	80	2	256	151	114	5	0	0	0
hsa-miR-3688-1-3p	18	28	115	248	185	151	120	105	0	30	95	333	99	72	84	17	113	292	60	408	38	85	83	166	99	169	263	86	10	108	65	29	1	281	67	97	185	122	108	272	86	343	67	385	117	267	186	382	22
hsa-miR-369-5p	1591	9232	677	1191	2891	729	335	198	60	188	935	1446	909	140	395	597	609	3209	1716	1034	1610	684	11920	1052	243	196	1825	5162	1571	1741	43	48	704	415	447	1199	848	2431	949	1949	375	4662	9512	1618	4230	1671	977	327	790
hsa-miR-3691-5p	6	1	0	0	29	0	0	0	0	0	0	0	0	0	5	0	0	0	0	0	0	0	0	0	0	0	0	0	0	0	0	0	0	0	1	6	0	0	9	0	3	0	6	5	67	1	4	365	0
hsa-miR-374a-3p	48	10	0	0	0	0	1	0	0	0	0	0	0	66	0	0	0	1	1	1	0	0	11	208	66	0	0	13	0	0	0	0	126	197	50	2	0	0	0	0	0	1	0	1	0	0	68	0	0
hsa-miR-374a-5p	0	0	0	0	2	0	0	0	0	69	1	45	0	40	0	0	3	0	0	0	0	0	51	0	0	0	0	0	0	0	0	0	0	0	0	0	0	1	0	0	0	0	0	0	0	2	53	0	0
hsa-miR-374b-5p	33	8	2	100	17	28	0	5	0	1	24	51	10	2	98	0	1	24	0	0	76	35	24	38	4	74	1	0	2	97	0	0	46	5	25	42	60	60	32	0	1	2	3	0	34	225	43	0	3
hsa-miR-375-3p	5553	11846	8968	13018	194261	6614	6234	9394	4350	4578	2974	20320	9156	14684	24239	19886	2397	16050	13463	11930	11734	17351	19437	31516	6839	9404	3766	9739	20310	4504	3703	5251	14408	16345	18742	12978	3408	9978	4244	20965	11552	14178	9764	7301	24328	11364	11901	4458	28587
hsa-miR-376a-1-3p	11	73	0	16	4	6	0	0	0	0	0	0	0	0	0	0	2	0	0	32	0	0	11	0	0	0	8	11	0	32	0	0	0	0	0	0	14	12	21	0	0	82	40	0	35	3	36	0	0
hsa-miR-376c-3p	4	113	3	26	43	0	0	0	1	0	0	0	0	77	0	0	2	36	0	0	0	0	4	3	0	5	0	0	0	1	0	0	0	0	1	0	0	0	29	0	0	37	19	10	13	12	17	0	22
hsa-miR-378a-3p	817	1261	1168	1846	1362	451	100	427	72	148	1033	1423	856	1207	1140	560	355	2159	2129	1599	2047	234	1429	1224	1259	678	757	1691	2147	1961	230	172	1466	2391	727	756	1207	973	1154	1320	492	2207	1211	2554	1479	1600	1217	147	2073
hsa-miR-379-5p	166	946	1	0	175	0	0	10	1	0	0	25	41	18	195	135	0	399	46	1	167	6	143	87	0	22	121	467	14	76	3	40	5	0	26	97	71	151	65	194	4	225	341	102	103	126	0	67	0
hsa-miR-382-5p	112	1057	7	155	885	96	200	176	0	1	10	97	98	0	42	0	66	418	110	156	219	0	640	205	1	0	43	347	0	139	32	42	111	0	25	215	62	71	79	90	160	385	352	264	301	107	163	168	373
hsa-miR-3909-3p	0	13	0	2	0	19	6	0	0	0	0	1	0	0	47	0	1	142	0	0	0	0	0	0	16	0	5	40	0	48	0	0	40	37	17	0	0	0	0	0	0	38	11	37	59	0	0	63	132
hsa-miR-3913-1-5p	0	0	1	0	0	0	0	0	0	0	0	0	0	1	0	0	0	0	0	0	0	0	82	0	70	0	0	0	0	0	0	0	0	17	0	0	1	0	0	21	0	0	0	0	0	7	18	0	0
hsa-miR-3944-5p	0	0	1	46	4	0	0	0	0	0	124	2	0	56	3	0	0	194	0	0	0	3	128	0	232	18	0	271	0	1	0	0	0	0	0	86	0	1	0	2	1	152	0	119	1	59	1	301	0
hsa-miR-409-3p	424	2968	97	102	480	136	140	101	1	61	92	336	0	115	4	99	86	2299	431	243	0	101	3698	361	1	70	253	1668	85	688	1	0	547	148	167	910	89	203	276	189	103	578	2898	527	852	391	477	147	0
hsa-miR-411-5p	348	3150	102	264	370	53	239	31	1	124	294	496	1	49	4	2	82	1353	525	0	869	1	2764	532	147	47	492	1912	554	321	0	48	133	244	66	895	126	297	413	102	163	1700	2915	728	1105	478	652	0	790
hsa-miR-412-5p	0	4	59	11	8	0	0	0	0	3	0	0	0	0	2	2	2	16	24	0	0	15	0	9	0	0	1	0	6	1	0	0	0	0	0	1	0	0	2	7	0	2	3	0	2	2	0	1	1
hsa-miR-421-3p	0	33	1	131	2	0	0	22	0	0	12	103	1	0	0	0	27	0	0	112	0	0	149	0	125	48	86	319	0	4	0	59	0	0	0	53	3	0	26	53	64	102	170	18	53	18	0	0	0
hsa-miR-423-3p	1350	4051	792	1225	1052	1137	1277	608	211	412	1330	2173	527	3017	2073	1226	1378	4024	2802	1362	1214	1223	3923	4510	2234	1399	1053	3267	1615	2467	836	284	2992	2732	1191	1686	1311	988	1753	3255	793	3207	2362	2948	1729	3773	3844	1563	3637
hsa-miR-423-5p	12024	14230	14251	19534	27592	13320	12595	6450	5550	4303	7621	22088	8366	18712	22642	18029	14413	22786	17815	24671	9749	10642	17842	11889	16017	13077	9627	33001	19339	34260	6502	4465	13142	15895	9444	16949	10018	10567	10669	22016	13229	30634	14957	15232	15089	19481	28027	23373	20499
hsa-miR-424-3p	197	183	174	340	261	366	89	193	1	105	104	455	144	353	425	21	107	136	291	56	1	141	1005	891	690	2	271	821	92	782	73	146	376	276	295	124	244	130	1	9	246	530	162	200	537	597	400	1277	479
hsa-miR-424-5p	1054	965	1156	2019	3561	1367	660	665	231	457	754	2691	3102	3954	1625	1061	597	6165	2629	2499	919	1388	1245	1195	1308	655	1634	2969	586	2971	324	151	1868	2610	823	896	2036	779	909	1223	1823	1392	904	2330	1968	2314	1311	1947	2553
hsa-miR-425-3p	23175	9825	7449	12684	18544	9544	7189	5539	1085	4921	12056	24101	10196	23199	13835	12590	7005	17413	13764	9448	11250	6528	12042	17868	16657	9571	5465	14832	16313	24552	2831	2781	15606	16589	10933	10765	9966	5570	7580	16305	6450	13652	13961	9911	20120	24336	14805	22890	18725
hsa-miR-425-5p	4631	3312	5531	8653	7142	2575	2970	2320	1673	1135	6111	6249	3251	7002	3768	3272	5606	10494	5972	6692	2958	4880	7294	4711	9571	9413	4184	8444	2063	12154	1264	1234	5822	10811	3006	6117	7626	5732	5292	6283	4840	9672	4568	6524	3799	8572	8176	5219	8342
hsa-miR-429-3p	4	0	0	0	273	23	1	0	0	0	0	4	2	0	0	0	0	0	0	15	0	104	0	2	9	4	3	0	1	0	0	0	0	3	2	0	0	0	0	0	3	5	0	5	2	0	0	0	0
hsa-miR-431-5p	73	82	0	4	1	0	1	0	0	0	27	124	0	1	0	0	0	4	2	0	4	4	118	1	0	1	0	2	0	2	1	1	0	0	1	90	6	1	28	0	2	50	109	1	62	0	2	0	196
hsa-miR-432-5p	500	3285	97	607	502	134	82	12	68	7	55	340	212	24	151	17	66	781	109	309	528	1	2603	0	12	15	387	1222	123	448	11	0	32	100	11	297	99	186	211	141	136	1215	1476	217	549	170	259	128	226
hsa-miR-4433b-3p	0	272	0	27	203	56	0	0	0	0	0	0	0	0	349	0	10	0	0	0	0	0	954	26	0	0	78	225	6	1	0	0	0	0	0	60	50	0	47	0	55	0	336	104	177	106	0	0	0
hsa-miR-4433b-5p	229	2982	2	59	219	151	66	9	56	11	37	163	1	0	141	44	103	94	281	153	0	21	831	0	0	116	268	416	213	678	19	0	125	51	91	129	287	88	115	281	84	64	458	84	21	167	635	50	794
hsa-miR-4435-1-5p	0	1	1	0	88	0	0	1	0	0	0	77	0	21	0	0	0	0	0	0	0	124	34	0	0	0	146	161	0	84	0	21	0	0	0	0	0	0	100	0	1	0	54	52	135	123	0	1	43
hsa-miR-4440-3p	1	0	78	2	0	174	0	0	69	1	2	1	0	155	0	0	0	0	122	0	0	230	121	155	0	53	1	1	117	1	0	0	0	87	59	129	67	1	0	2	2	171	0	0	91	73	70	0	0
hsa-miR-4446-3p	256	513	5	179	104	72	2	1	0	3	103	18	0	5	386	0	29	450	63	0	0	1	639	11	1	0	11	97	170	3	41	1	257	1	12	262	179	148	62	13	125	395	41	11	220	39	342	47	356
hsa-miR-4466-5p	36	0	0	57	45	0	0	0	0	0	1	167	0	1	25	0	0	0	0	0	0	1	0	0	0	0	2	126	0	0	0	0	162	0	0	0	0	15	1	441	0	0	0	62	62	0	0	0	0
hsa-miR-4467-5p	223	1	0	199	20	15	99	76	1	1	360	140	0	148	249	0	39	0	0	15	1	0	145	40	0	266	1	1	61	202	75	244	232	0	192	1	42	60	155	342	40	0	95	109	255	419	17	568	0
hsa-miR-4473-3p	0	0	0	0	0	1	0	0	0	0	0	2	0	0	0	1	0	20	0	9	0	0	0	0	1	0	33	2	0	29	0	0	0	6	0	0	9	0	60	1	2	81	0	0	0	2	0	0	0
hsa-miR-4479-3p	0	0	0	0	2	0	0	0	0	0	0	0	0	9	16	0	3	1	0	0	0	0	0	79	18	13	27	79	0	0	0	0	1	12	66	0	0	0	41	0	2	54	0	35	11	4	0	0	0
hsa-miR-4508-5p	513	99	119	176	246	138	79	363	1	142	6	804	1	1195	385	4	2	417	3	1	1	1	3	214	0	126	198	439	9	456	0	1	800	4	326	295	403	157	2	9	3	160	52	207	152	154	188	1073	1
hsa-miR-450a-1-5p	64	123	166	52	52	8	1	0	1	0	23	4	320	1	3	0	24	1	185	62	0	0	107	117	0	0	1	151	229	106	1	0	119	85	53	1	196	6	32	0	41	63	84	89	21	45	0	1	277
hsa-miR-4516-5p	388	256	0	0	145	65	59	90	0	193	0	2	1	206	0	1	48	1	344	2	0	2	222	2	0	69	1	59	416	2	0	1	343	0	2	163	1	1	14	1	62	160	173	1	46	2	1	1060	1062
hsa-miR-451a-3p	99	267	366	425	81	334	275	182	124	69	86	427	537	937	1136	311	373	1038	230	886	282	231	836	397	438	271	336	775	368	1780	244	123	1169	404	201	451	242	263	454	1043	642	1643	464	706	535	394	941	110	607
hsa-miR-451a-5p	503556	177166	451606	596888	465713	239084	238702	181071	85820	116335	524466	629302	239201	605537	221365	197232	335809	705349	565917	563169	239606	256034	459928	596255	615133	353447	315729	977746	335890	715486	93431	78769	376589	588538	199870	374214	554810	508646	845135	774376	555645	1134506	541188	838726	670685	1132271	1061345	391160	638813
hsa-miR-4525-5p	1	212	9	2	0	2	166	1	0	76	0	12	0	0	8	1	0	0	6	4	0	0	0	8	2	5	1	13	2	184	1	0	2	4	150	3	0	0	6	1	66	13	1	0	13	15	5	7	14
hsa-miR-454-3p	2	61	0	7	18	13	0	9	0	1	0	13	17	0	0	0	8	12	0	0	5	5	50	10	0	0	9	25	13	0	0	0	18	7	8	19	4	13	26	11	9	9	8	0	15	55	0	0	28
hsa-miR-454-5p	106	35	0	1	104	29	0	0	0	11	55	24	162	21	3	0	14	0	0	41	247	0	126	23	0	0	0	0	78	44	46	0	0	23	15	22	0	4	0	0	0	0	24	88	1	24	302	25	1
hsa-miR-455-3p	0	0	1	0	46	0	30	0	0	0	0	0	0	19	0	0	0	50	0	10	0	0	0	0	0	0	44	0	0	0	0	0	0	0	10	0	0	0	0	120	0	0	0	25	0	0	0	0	0
hsa-miR-4646-3p	0	0	0	13	40	0	7	0	0	0	3	1	0	0	0	7	1	12	0	1	1	24	0	0	0	0	0	8	0	1	0	0	0	151	1	34	47	1	0	0	0	0	0	0	68	15	0	0	63
hsa-miR-4646-5p	0	0	12	0	89	1	0	0	140	0	0	0	0	0	0	0	0	213	0	51	0	0	177	0	0	0	2	419	111	0	0	4	0	0	0	31	0	0	16	26	5	66	4	0	6	1	113	0	112
hsa-miR-4659a-3p	1092	1225	630	629	806	488	642	353	324	59	594	1481	798	1735	321	381	694	1726	782	1079	684	165	1657	862	525	550	764	958	909	415	243	158	1250	478	375	954	619	1024	1338	1381	1295	1480	1117	770	1853	1303	1385	1697	880
hsa-miR-4659b-3p	138	648	148	111	253	38	2	15	24	143	206	195	66	138	34	56	68	412	176	264	214	1	374	57	236	46	151	223	36	18	0	13	161	45	29	53	269	227	246	4	224	607	388	271	817	136	155	13	459
hsa-miR-4662a-5p	0	28	31	0	57	0	0	0	0	1	0	0	97	0	0	0	6	5	28	3	0	0	7	38	1	0	7	0	0	17	0	0	0	0	0	4	3	0	0	0	19	36	16	0	53	1	6	0	0
hsa-miR-4685-3p	2115	1853	1291	1673	1948	539	727	575	194	226	805	1446	1648	1752	1250	2147	309	2140	1670	1694	1692	661	3509	2354	2899	841	191	2489	1390	3070	79	44	2517	1857	598	2802	1453	469	1892	3298	360	7378	1687	1737	1853	2832	5806	1977	3664
hsa-miR-4695-3p	0	176	0	0	332	34	1	20	0	0	324	176	1	1	0	584	50	71	0	83	0	0	195	0	34	0	154	3	1	426	0	0	0	0	107	0	0	1	121	1	1	214	0	36	0	361	397	0	1
hsa-miR-4710-5p	198	0	0	0	0	0	0	0	0	1	4	2	1	91	1	379	0	171	380	94	0	0	0	0	0	0	1	1	2	4	0	0	91	0	1	0	0	13	0	0	0	69	0	186	118	0	0	0	0
hsa-miR-4731-5p	72	20	0	7	7	0	79	0	1	1	0	1	0	4	1	1	0	191	1	2	0	0	1	1	2	67	0	2	0	2	0	0	2	0	6	4	2	1	0	3	68	90	1	1	1	88	10	0	4
hsa-miR-4732-3p	22698	21856	21082	28679	23996	13368	24480	10791	7603	11207	12238	31471	13704	30125	19375	36707	11361	24263	24267	24231	18723	13640	33854	35344	38208	10614	10699	37465	23653	37389	5367	5193	17469	21002	13227	31782	17598	25530	25315	40661	18640	69185	22535	32740	33339	69392	51300	28968	36295
hsa-miR-4732-5p	237	351	235	426	430	147	97	64	19	111	11	346	287	287	331	688	355	312	328	384	68	528	352	296	477	154	41	1567	186	452	20	123	77	474	52	199	136	392	135	534	186	1085	170	574	319	1023	625	279	201
hsa-miR-4745-3p	18	1	51	0	0	0	1	0	0	1	0	0	0	0	146	111	0	0	0	0	0	0	0	1	75	1	1	0	0	0	0	0	0	0	0	22	0	0	0	0	0	157	130	0	0	63	0	1	143
hsa-miR-4747-5p	130	79	173	108	135	124	63	0	0	0	121	419	1	131	443	68	152	0	6	150	537	0	0	0	57	290	91	654	0	3	0	0	229	0	78	30	94	1	180	0	156	345	141	154	219	76	89	8	95
hsa-miR-4753-3p	0	0	0	0	1	49	0	49	0	0	6	120	0	55	0	0	61	69	0	0	0	0	0	0	0	0	32	104	0	0	0	0	55	112	0	73	1	3	0	0	72	0	0	43	0	55	0	0	0
hsa-miR-4755-5p	0	50	0	42	1	0	0	2	0	0	12	5	0	20	0	2	0	6	0	37	0	3	24	29	19	1	0	61	0	43	11	0	0	1	0	81	17	28	37	0	39	1	9	5	18	16	0	0	18
hsa-miR-4781-3p	2	8	4	0	0	0	0	0	0	0	0	3	0	2	0	0	0	0	13	0	0	0	0	1	0	0	0	0	0	3	0	5	0	0	0	0	0	0	5	0	0	59	0	0	4	0	63	0	0
hsa-miR-4795-3p	50	21	0	0	5	16	0	21	0	0	0	16	0	0	0	0	0	0	0	61	0	0	0	0	0	23	30	70	104	0	0	0	0	0	1	0	58	0	0	0	0	9	0	34	0	18	0	43	58
hsa-miR-483-3p	285	203	170	170	525	81	116	249	124	98	155	164	562	453	586	1174	0	1433	195	237	965	420	476	1101	573	425	18	240	838	1212	98	185	745	532	340	588	148	8	36	914	53	422	46	270	37	69	919	117	3217
hsa-miR-483-5p	371	1945	578	887	5179	459	355	548	145	500	794	1068	178	1589	539	1155	385	4276	940	1196	1802	396	857	971	660	508	304	513	1025	1492	688	52	1395	1361	418	937	582	428	296	2135	1380	363	316	562	2163	1182	463	1032	1391
hsa-miR-484-5p	758	652	2248	10927	876	2819	2750	305	402	1264	10935	1377	844	2361	638	989	2421	3381	2776	1772	755	2056	2246	1352	11416	7915	1493	2731	1050	7198	1526	438	1155	5566	1461	855	13215	1773	1860	1889	1223	3895	1681	2481	1655	9122	16508	779	11129
hsa-miR-485-3p	58	335	1	0	0	0	0	0	0	0	0	0	0	0	0	0	0	123	57	59	0	0	424	0	63	0	0	260	0	0	0	0	0	52	0	0	0	0	0	0	1	228	12	0	0	0	0	0	0
hsa-miR-485-5p	585	1278	1	528	550	207	342	62	66	68	41	258	150	142	457	204	191	576	498	354	1	113	2590	282	85	93	281	1026	277	286	3	0	244	93	118	712	214	843	366	1278	67	695	1480	833	938	581	600	583	2
hsa-miR-486-1-3p	2437	1385	1267	5494	3727	1377	1548	1121	160	585	1825	4256	26	3085	3193	2317	2102	2464	2270	2608	2742	1486	4039	3068	3991	2838	1097	3209	1863	2856	1044	562	1161	1597	2167	3377	2704	2054	1550	3983	2276	7054	2097	3207	2466	3165	3371	2118	5370
hsa-miR-486-1-5p	29346	17757	22689	42748	44538	21564	30068	18752	16275	10991	22462	48384	22932	55465	39110	34647	32569	61776	40605	57123	35323	52170	63757	61172	66580	29703	18498	68090	26660	86181	20998	10980	39721	57719	21226	45729	29934	37906	29067	55553	36708	130163	37934	77378	32661	91694	86898	36041	93134
hsa-miR-487a-5p	46	145	0	59	0	0	1	25	0	36	0	1	0	70	0	0	1	0	0	0	177	0	252	0	1	0	0	132	0	0	0	52	0	0	0	68	1	6	49	1	1	0	79	35	35	0	1	0	0
hsa-miR-487b-3p	59	685	47	121	39	22	31	3	7	0	20	47	48	19	1	29	20	192	380	12	0	1	279	40	11	4	79	287	67	202	15	0	41	36	7	46	61	91	101	60	33	254	447	121	110	114	184	3	103
hsa-miR-490-5p	0	0	0	0	6	0	0	1	0	0	0	1	0	0	0	8	5	28	0	15	0	0	2	0	0	0	0	15	10	28	0	0	5	0	7	0	0	20	7	171	4	0	32	9	3	2	65	0	51
hsa-miR-493-3p	0	108	0	0	0	26	0	0	0	0	0	0	0	0	0	0	0	77	0	0	0	0	281	1	0	0	48	31	0	0	0	0	0	0	0	58	0	37	0	0	1	22	110	28	44	1	0	0	0
hsa-miR-493-5p	5	22	0	13	0	0	0	0	0	0	0	0	1	0	2	0	0	225	7	0	0	0	104	2	0	0	2	43	12	7	0	0	0	0	0	4	22	105	0	0	0	48	12	5	0	0	6	0	0
hsa-miR-494-5p	0	277	0	0	150	0	0	0	0	1	0	0	0	0	0	0	0	0	0	0	26	0	10	0	0	0	0	0	146	73	0	0	0	0	0	0	0	104	0	0	0	251	18	10	1	20	57	0	0
hsa-miR-496-3p	0	134	0	73	93	0	0	47	0	1	20	0	0	0	0	69	0	184	0	0	0	0	23	0	0	0	56	86	0	0	0	0	0	29	0	8	44	15	0	2	0	131	31	55	134	0	0	0	0
hsa-miR-497-5p	0	2	0	6	4	21	0	0	0	0	0	1	0	7	0	8	0	22	17	0	0	0	0	109	0	1	1	31	0	16	0	1	0	8	0	0	0	0	0	0	3	18	0	0	17	8	4	0	153
hsa-miR-499a-5p	43	36	16	36	33	23	158	3	4	6	68	76	37	43	10	106	9	369	21	14	23	61	93	36	35	71	8	134	103	18	45	19	11	5	3	16	58	21	108	30	12	60	86	37	68	13	55	5	54
hsa-miR-5001-3p	0	112	43	12	0	0	0	1	0	0	57	1	0	42	93	1	63	0	12	1	0	0	0	116	10	0	1	0	1	2	0	0	0	67	39	59	52	0	0	0	26	70	106	3	0	1	0	123	0
hsa-miR-500a-3p	1	0	0	46	94	3	46	0	0	34	64	10	0	50	0	0	28	0	0	0	0	0	8	0	86	0	0	45	3	0	0	0	0	0	0	0	12	0	0	1	13	1	1	0	0	11	1	0	0
hsa-miR-501-3p	0	0	0	0	5	13	2	0	0	109	0	57	3	0	0	1	26	0	0	0	0	0	1	0	99	94	0	0	0	17	0	0	0	0	0	0	0	0	6	0	47	9	68	14	0	20	3	0	1
hsa-miR-5010-3p	35	16	89	102	88	34	102	1	0	35	23	90	106	259	39	359	97	270	0	111	0	48	173	58	84	164	39	221	196	47	58	25	272	39	167	132	63	41	109	0	46	491	100	161	122	206	12	103	138
hsa-miR-5010-5p	233	268	306	65	561	186	250	120	112	19	8	283	1	441	3108	1037	154	285	266	897	24	161	386	926	494	146	161	638	301	224	3	3	250	290	332	596	9	84	43	8	167	710	316	255	126	432	283	368	307
hsa-miR-503-5p	70	264	275	387	424	241	79	71	81	0	130	456	171	548	707	398	76	686	236	14	1	359	406	17	398	196	32	477	84	565	34	94	452	181	176	94	404	110	186	1	251	0	273	576	366	169	488	614	326
hsa-miR-505-3p	0	29	38	5	7	1	17	2	35	43	2	65	0	5	0	15	33	115	71	91	0	56	0	3	76	3	6	53	41	2	10	0	0	40	0	0	46	79	21	0	1	39	65	84	0	25	215	0	159
hsa-miR-505-5p	333	279	11	79	609	78	344	96	54	63	97	383	5	280	415	291	61	388	236	394	9	6	898	168	208	268	189	278	311	275	3	55	146	62	183	109	42	260	72	48	195	349	291	118	274	255	114	161	409
hsa-miR-509-1-3p	133	0	0	12	5	0	97	91	1	1	1	17	25	80	8	0	28	0	0	0	0	0	0	0	0	0	0	0	0	1	0	0	8	0	27	68	31	47	32	179	43	176	95	0	0	46	104	0	0
hsa-miR-5100-3p	1	177	0	1	1	0	0	3	0	0	33	153	0	0	79	2	0	171	397	123	21	3	0	18	260	0	4	193	531	169	0	1	2	9	17	7	126	32	51	818	1	2	3	0	1	161	0	2	101
hsa-miR-511-5p	0	0	22	0	33	0	0	0	0	0	0	0	0	27	0	0	0	0	0	0	0	0	112	57	36	0	0	90	1	0	0	0	42	18	0	0	0	1	0	0	0	0	0	1	0	0	0	0	51
hsa-miR-5187-5p	90	231	33	49	80	0	0	0	0	0	0	0	0	64	0	0	0	0	0	226	0	0	0	0	0	0	0	394	0	49	0	0	0	0	0	0	0	0	0	56	0	230	1	180	79	0	104	0	0
hsa-miR-5189-3p	0	2	0	0	0	0	1	0	0	0	0	1	0	0	1	0	0	0	0	0	2	0	242	0	0	0	0	0	1	0	0	0	129	0	42	48	0	0	7	0	135	0	0	0	0	0	0	66	0
hsa-miR-5189-5p	0	0	0	89	0	0	0	20	0	0	1	1	0	136	2	54	0	2	0	0	0	0	0	0	0	0	0	0	0	0	0	0	0	0	0	0	0	2	0	3	0	0	44	0	11	2	80	0	0
hsa-miR-532-3p	126	217	223	633	251	383	134	1	1	188	640	147	3	174	60	451	244	233	150	0	0	0	1	531	587	512	139	0	14	7	247	57	0	763	89	49	400	62	385	331	99	91	413	223	0	726	214	2	649
hsa-miR-532-5p	712	1646	601	1627	2620	1244	702	159	48	141	746	1545	433	1684	954	1067	1451	2111	1350	1216	383	744	1169	1707	1447	797	493	932	915	920	375	147	1276	1721	923	1317	931	455	926	2169	899	2647	1495	1504	1206	2172	1398	1250	2497
hsa-miR-542-5p	281	109	218	0	96	106	227	41	0	18	22	124	0	257	89	90	37	2	61	136	1	0	84	0	110	139	122	283	391	336	29	0	91	118	77	108	34	70	27	49	86	112	76	207	60	257	125	150	0
hsa-miR-543-5p	79	255	54	140	115	0	0	0	0	0	0	3	0	0	1	100	0	4	99	0	570	0	1118	1	30	0	2	30	110	129	0	41	0	0	0	0	56	222	45	126	19	434	404	15	186	41	156	1	39
hsa-miR-548ad-5p	0	80	7	19	71	0	19	17	0	0	0	2	1	178	19	65	41	205	2	1	78	0	47	0	45	0	54	104	0	192	0	0	142	66	10	0	97	22	31	0	0	101	0	73	58	90	23	9	31
hsa-miR-548aw-5p	0	0	0	0	0	0	0	5	0	49	0	20	0	0	18	0	12	0	0	0	0	0	0	0	0	23	0	0	0	0	0	0	0	0	0	6	0	0	0	0	26	10	0	0	0	1	0	0	0
hsa-miR-548k-5p	47	231	13	0	43	0	0	0	4	0	3	42	73	25	0	59	0	45	58	122	0	53	87	224	43	34	41	28	0	84	9	0	224	155	7	0	61	50	0	337	19	56	182	45	64	67	78	58	176
hsa-miR-548l-5p	55	4	1	86	82	25	0	147	0	0	0	65	43	1	0	10	32	0	0	123	0	2	89	3	36	0	136	88	0	121	56	54	10	12	47	51	37	8	41	0	8	87	10	55	50	127	131	0	0
hsa-miR-548q-5p	67	61	188	345	36	72	130	36	3	0	33	196	3	163	100	93	53	436	0	293	432	0	61	385	173	77	45	597	66	169	16	87	238	54	27	81	245	34	0	286	80	39	51	88	138	7	4	54	20
hsa-miR-550a-1-3p	0	0	0	49	0	24	0	0	1	0	1	55	0	0	2	33	0	0	0	0	0	0	0	0	65	32	0	0	125	1	0	0	0	0	0	0	110	50	0	0	0	49	1	0	0	0	0	0	0
hsa-miR-550a-1-5p	547	108	63	173	825	316	185	20	0	0	143	375	2	360	303	303	232	287	0	0	3	0	691	236	188	98	101	94	0	150	54	0	164	101	71	119	28	128	150	564	33	463	113	252	222	296	183	141	0
hsa-miR-5581-3p	22	190	69	77	73	80	33	47	49	2	76	7	2	41	48	4	8	241	21	14	1	1	283	144	110	5	29	123	208	145	1	34	139	35	89	2	22	96	90	3	16	172	325	148	84	50	307	0	58
hsa-miR-5582-3p	104	0	0	0	38	0	0	0	0	1	0	45	1	0	0	110	35	0	0	42	0	0	0	1	60	0	0	0	177	0	0	1	0	0	0	0	0	1	25	0	0	0	0	59	60	0	88	0	0
hsa-miR-5695-5p	87	119	52	0	0	0	0	0	0	1	281	37	0	71	0	127	79	167	0	100	0	0	0	134	0	56	73	215	0	0	0	0	0	94	41	0	67	0	110	368	1	93	1	75	106	68	362	447	1
hsa-miR-574-3p	285	286	432	240	230	60	269	15	125	129	120	186	206	336	233	150	163	466	227	558	273	365	343	727	304	314	242	367	323	537	271	1	654	507	255	304	276	417	225	540	140	300	336	399	173	357	374	155	458
hsa-miR-574-5p	504	721	187	564	2184	413	416	145	50	23	260	1072	678	716	182	1096	67	1392	846	643	821	337	572	1240	472	353	178	946	900	1504	104	165	485	650	610	626	574	770	457	704	273	2567	1324	601	955	1396	1167	1086	767
hsa-miR-576-5p	1629	525	764	1692	1989	739	641	594	122	428	1522	2292	1339	3522	744	777	490	2622	2590	1605	997	1345	2178	2783	3135	1548	555	2524	1978	2951	228	203	2194	2899	863	1752	1612	1068	2050	2876	731	2527	1919	1394	1803	2793	3067	1024	3857
hsa-miR-579-5p	100	0	27	0	0	0	0	0	0	49	59	0	0	1	0	1	41	0	0	1	0	90	54	0	56	0	60	0	1	0	0	0	0	46	46	1	0	0	0	1	0	80	0	0	0	1	0	2	0
hsa-miR-582-5p	52	3	13	8	40	2	0	9	0	1	5	0	53	3	81	17	17	3	126	27	93	3	0	94	15	2	66	170	59	21	1	0	43	80	0	0	24	10	12	320	97	58	111	31	39	29	19	0	14
hsa-miR-584-3p	0	0	71	125	23	0	0	14	0	0	0	7	0	54	1	1	0	0	193	0	0	0	2	0	30	0	0	0	0	0	0	0	0	17	0	0	142	34	2	0	56	70	33	64	15	0	0	0	0
hsa-miR-584-5p	3458	15705	4166	4740	7627	2916	1936	2620	1027	1037	2681	4793	3842	6273	8229	10274	1505	13377	7920	3787	1835	3674	17791	4504	3289	2483	3000	9857	4518	2688	955	812	3550	4773	2611	3212	3219	4608	5271	4081	4160	9780	10100	12040	9276	8092	6308	3456	5203
hsa-miR-589-3p	53	12	39	45	25	30	1	1	0	20	68	4	0	3	0	17	13	29	23	50	0	13	0	6	30	10	7	200	0	1	14	9	0	10	0	13	40	0	66	0	14	55	0	27	10	22	47	15	68
hsa-miR-589-5p	0	42	41	0	288	0	1	0	1	65	66	90	0	2	148	13	21	0	240	95	0	93	194	85	69	1	5	188	0	0	40	46	1	99	40	44	0	14	0	0	0	146	82	109	104	155	125	126	1
hsa-miR-590-3p	1	3	1	0	0	0	0	0	0	0	0	0	5	0	0	0	0	7	0	0	0	0	45	2	0	0	1	7	0	0	0	1	3	0	0	0	28	0	2	1	24	3	3	1	0	43	5	0	2
hsa-miR-598-3p	165	187	58	156	202	347	224	5	12	6	98	112	5	651	68	12	4	39	899	80	294	313	556	396	205	76	76	182	7	285	0	60	127	184	71	3	185	16	132	236	109	105	89	60	174	239	52	15	223
hsa-miR-6087-5p	47	234	79	367	106	1	1	83	1	0	120	489	176	235	227	0	96	526	192	553	481	141	0	326	0	63	1	189	1	179	267	116	0	250	0	124	44	30	68	287	153	107	347	33	63	38	104	367	0
hsa-miR-615-3p	0	0	45	12	158	0	1	10	0	0	42	107	263	7	10	0	11	0	112	27	40	79	8	100	28	0	10	222	12	111	8	14	119	65	47	0	0	115	41	57	9	10	72	0	77	7	76	0	85
hsa-miR-624-5p	95	56	29	91	120	61	73	1	8	15	158	159	12	217	73	88	22	125	147	69	1	31	67	13	203	43	111	17	19	144	5	7	5	93	16	76	207	121	109	29	30	184	60	393	54	144	205	214	323
hsa-miR-625-3p	1	105	0	98	59	48	32	0	0	40	182	0	0	11	67	0	16	0	116	0	0	0	81	151	0	36	28	71	0	0	18	0	0	0	0	0	59	53	42	2	16	0	63	37	0	0	98	0	214
hsa-miR-625-5p	428	1251	462	309	476	164	266	53	47	204	332	964	677	818	611	725	269	878	337	428	583	2	2955	1038	317	292	1138	878	292	479	159	152	2	238	144	321	304	456	225	1139	504	1124	2502	1314	1636	395	1043	469	856
hsa-miR-628-3p	833	515	382	465	508	573	294	139	3	377	328	832	697	615	551	750	227	1467	267	866	237	549	951	322	112	552	429	1059	350	1072	303	20	234	236	418	176	588	519	139	431	555	791	915	538	490	487	1164	10	727
hsa-miR-629-3p	62	25	1	1	46	1	0	2	0	1	1	1	3	5	223	29	0	1	2	34	2	2	1	121	57	23	30	79	69	0	19	4	2	1	2	25	0	108	40	1	2	64	1	2	0	1	2	0	0
hsa-miR-629-5p	288	217	98	180	1158	166	1	166	3	96	115	304	562	771	7	945	126	291	192	1	2	80	401	424	1	10	46	667	281	763	303	0	187	702	91	107	0	325	53	84	382	152	345	153	172	279	289	754	0
hsa-miR-636-3p	72	15	0	121	100	100	210	34	32	0	29	68	456	231	1	76	64	1	70	133	67	401	124	0	50	117	74	1	49	479	0	0	0	161	132	135	98	112	0	284	34	119	112	108	72	395	276	290	1
hsa-miR-641-5p	72	0	51	0	0	0	0	0	0	0	0	76	0	161	0	0	0	0	145	0	0	1	0	0	51	76	82	0	0	1	0	0	0	0	12	0	0	0	0	131	0	0	41	94	48	40	0	0	182
hsa-miR-642a-3p	1	0	2	0	88	0	0	0	0	0	0	1	235	0	0	0	0	0	0	0	0	0	0	0	0	74	0	0	0	0	0	0	0	0	0	0	0	64	0	0	0	0	0	0	0	6	0	0	16
hsa-miR-6509-5p	71	57	0	0	106	0	0	77	0	0	1	2	0	0	1	0	0	0	349	0	0	0	0	175	0	0	2	416	1	2	0	0	0	0	0	80	117	77	0	0	0	0	0	0	1	1	0	0	210
hsa-miR-651-5p	92	72	79	93	92	43	115	33	0	2	68	63	31	46	194	2	20	98	115	238	29	89	76	65	31	13	55	307	205	123	0	1	120	188	35	20	69	4	190	340	36	255	93	87	157	145	86	14	376
hsa-miR-6511a-1-3p	1	68	1	108	57	0	4	42	0	47	1	79	1	69	65	203	15	3	111	0	0	49	186	1	11	154	4	3	2	164	0	0	131	54	27	74	5	56	0	0	9	31	70	28	0	52	10	22	283
hsa-miR-6511b-1-3p	1	1	22	0	45	0	1	1	0	0	0	0	1	0	26	95	0	0	32	109	2	3	0	1	0	0	0	10	0	2	0	0	0	0	0	6	0	1	0	1	0	0	91	0	1	0	1	0	56
hsa-miR-6513-3p	67	36	30	0	87	0	2	18	0	0	17	0	0	128	1	0	0	0	103	72	0	0	0	80	0	0	38	0	0	1	52	0	53	45	97	0	24	115	0	109	80	46	1	6	0	0	72	109	0
hsa-miR-6513-5p	0	12	39	0	46	0	55	28	0	0	0	0	0	0	1	21	18	0	0	0	0	0	52	60	16	2	0	0	1	1	0	0	0	0	56	0	0	0	87	0	29	0	28	0	136	2	0	0	243
hsa-miR-652-3p	9163	7827	8579	19187	15202	6503	5346	5263	2709	3421	13558	15641	4158	8981	8403	9292	8512	22112	11980	13101	3177	9662	17124	11804	15558	15029	6718	27698	10130	24020	2986	2066	12297	22357	5137	13784	18388	9723	14312	13519	14902	24415	13577	13586	14432	23815	23081	9183	23145
hsa-miR-654-3p	25	282	0	66	57	44	0	17	0	0	0	2	44	1	0	0	11	80	0	0	181	0	209	0	35	0	13	39	0	1	0	0	0	0	0	40	63	52	44	188	0	175	312	40	33	38	0	0	138
hsa-miR-654-5p	32	162	38	2	119	47	4	0	0	1	1	0	0	0	0	104	0	291	1	0	174	0	259	1	1	0	1	102	1	4	0	0	51	0	1	74	0	100	2	2	0	126	231	40	1	0	0	2	3
hsa-miR-660-5p	126	521	72	305	1538	154	140	305	72	24	397	1341	246	501	635	214	261	316	194	86	204	213	348	266	102	337	245	325	377	1099	116	53	56	499	378	189	309	401	193	401	285	248	276	255	143	984	473	954	80
hsa-miR-664a-3p	57	182	158	128	186	30	195	152	2	71	84	316	367	368	93	375	113	484	413	173	162	0	536	157	252	109	186	534	108	275	43	53	169	39	122	268	146	42	45	193	116	341	223	198	439	342	57	357	405
hsa-miR-664a-5p	0	48	0	118	1	0	0	0	0	0	0	0	0	19	0	0	0	214	0	0	0	0	74	90	0	66	0	0	0	0	91	0	0	1	0	0	0	0	54	159	0	0	149	0	42	16	154	271	0
hsa-miR-664b-3p	34	0	1	0	0	0	1	0	0	65	135	1	0	0	0	0	55	0	0	51	0	0	0	37	103	56	33	82	0	0	0	81	0	123	0	63	0	0	8	149	30	46	0	0	1	53	95	1	0
hsa-miR-6734-5p	25	130	16	48	63	18	343	6	103	56	31	350	0	170	221	26	34	22	224	71	0	149	161	36	96	16	10	711	91	88	0	8	10	168	5	141	52	33	174	199	186	32	108	95	13	87	23	99	103
hsa-miR-6741-3p	0	0	0	0	0	0	0	0	0	0	24	0	0	0	4	0	0	0	0	0	0	0	0	23	28	18	0	1	0	0	0	0	1	0	0	0	0	0	0	1	30	0	0	0	0	25	71	0	121
hsa-miR-6749-3p	1	139	0	44	106	30	0	0	52	0	26	0	0	0	0	0	50	0	0	0	0	0	110	4	68	0	0	315	3	12	39	1	175	119	0	33	5	25	0	1	0	0	39	0	69	10	28	1	311
hsa-miR-675-3p	0	0	1	38	0	0	0	0	0	1	0	0	0	61	0	0	0	0	0	45	0	0	0	3	0	0	0	0	1	0	1	0	0	0	1	0	0	0	4	4	0	32	0	31	0	36	58	0	78
hsa-miR-676-3p	1	3	0	0	18	0	0	0	0	0	0	0	2	4	0	0	0	2	16	4	0	0	0	5	0	1	0	0	0	0	0	0	3	8	0	0	0	60	0	0	1	20	1	4	0	0	0	0	0
hsa-miR-6764-5p	0	0	56	0	0	0	0	32	0	0	0	0	0	0	54	0	0	0	14	0	1	1	1	0	1	0	0	0	0	0	0	0	66	0	0	0	0	0	1	0	0	0	0	0	0	1	5	0	0
hsa-miR-6765-5p	0	0	27	0	68	1	0	0	1	0	0	0	0	186	0	23	0	32	0	0	0	0	0	0	66	0	0	25	36	0	0	0	0	0	0	0	0	0	0	0	70	0	0	104	41	26	0	0	0
hsa-miR-6766-3p	0	0	0	43	0	0	50	0	1	0	22	121	0	0	136	0	25	79	57	0	139	0	0	0	0	0	0	93	0	0	18	0	0	42	0	0	0	0	0	0	0	0	65	97	0	0	0	1	1
hsa-miR-6777-3p	54	0	36	0	1	33	62	2	0	50	0	0	0	176	0	0	0	0	0	0	0	0	0	0	48	0	0	1	0	0	7	3	0	1	1	0	4	0	3	105	0	22	0	0	4	1	161	0	0
hsa-miR-6780a-5p	32	41	2	0	0	0	43	0	3	3	7	4	0	2	5	9	37	1	0	0	0	0	0	1	0	2	0	0	0	0	2	0	0	4	0	0	0	0	32	0	7	230	74	0	89	137	8	0	160
hsa-miR-6793-3p	1	0	0	58	1	0	0	0	0	0	0	0	0	99	0	0	35	1	0	0	426	1	5	0	0	34	1	0	0	49	1	0	0	0	0	1	0	0	0	0	0	0	0	0	0	0	0	0	1
hsa-miR-6803-3p	476	21	62	512	232	47	69	5	115	95	210	238	359	299	238	544	9	527	196	790	314	91	867	183	437	221	111	741	104	208	86	49	644	130	6	155	17	65	130	510	69	791	145	295	167	101	421	266	1298
hsa-miR-6804-5p	82	0	0	0	131	0	0	0	0	0	76	0	0	2	4	0	0	267	0	0	0	183	0	0	0	0	2	0	0	278	0	0	0	0	0	0	0	112	88	327	0	415	2	16	1	95	363	0	0
hsa-miR-6805-5p	73	323	16	183	139	32	13	13	10	0	117	48	293	210	66	21	71	0	258	0	0	164	253	1	11	9	4	434	5	250	0	0	0	203	10	127	17	7	7	26	11	178	233	271	256	93	22	0	0
hsa-miR-6815-5p	426	157	90	393	183	7	72	17	3	56	122	273	17	233	79	340	182	398	223	63	0	7	41	207	175	162	122	553	136	242	59	0	194	22	23	37	155	96	230	635	74	668	113	166	82	257	318	203	386
hsa-miR-6819-3p	1	94	0	93	0	1	46	0	0	1	0	52	1	0	84	0	0	182	83	43	3	0	457	0	0	0	42	66	0	2	0	0	0	0	0	11	0	73	4	30	48	48	10	7	21	24	20	0	214
hsa-miR-6833-3p	0	0	0	20	0	0	0	29	0	0	0	1	104	40	0	0	0	0	0	0	0	0	0	0	0	0	0	0	0	0	0	0	0	0	0	63	0	1	0	0	0	140	0	38	1	0	0	91	0
hsa-miR-6836-5p	134	57	0	0	122	0	0	0	0	1	0	91	0	0	0	0	28	0	0	0	0	0	0	0	74	0	0	185	125	83	0	0	0	1	0	70	0	82	62	0	68	36	0	50	0	0	0	0	0
hsa-miR-6842-3p	0	6	55	0	2	0	0	0	0	0	37	24	0	0	208	126	0	0	6	0	0	0	212	297	12	42	32	0	0	0	0	0	174	253	0	0	57	48	86	0	0	69	115	72	118	31	67	0	42
hsa-miR-6850-5p	2	0	61	25	183	0	0	87	0	0	143	19	0	132	2	149	0	0	0	0	1	0	191	0	424	0	0	227	207	188	64	1	139	1	34	6	108	0	85	0	0	390	0	108	0	93	1	0	1
hsa-miR-6891-5p	2	135	239	118	226	0	1	0	12	0	0	0	173	46	119	93	0	0	222	0	0	0	0	172	0	48	9	228	178	466	0	0	252	96	22	146	0	0	63	400	0	0	95	98	0	0	0	0	352
hsa-miR-6894-3p	0	2	0	34	0	36	63	2	0	0	26	1	0	0	0	113	1	151	0	0	0	0	196	2	1	59	0	0	128	0	23	53	128	0	0	83	27	144	54	203	0	188	1	0	1	35	81	2	0
hsa-miR-7-1-3p	460	526	522	219	789	293	525	94	275	103	543	386	603	626	171	265	623	1115	828	288	0	576	1591	983	614	378	431	925	276	596	202	108	362	895	318	440	419	677	556	1329	401	660	881	498	520	874	316	398	968
hsa-miR-7-1-5p	7693	8426	10878	7585	12321	3862	5380	3275	16216	2086	3679	10326	5707	5391	16437	13665	4746	11413	6422	7824	6583	9127	11135	16672	8791	5551	2891	8474	7396	10116	1866	1545	7029	7852	5863	4546	6047	7914	6800	8131	5462	13594	10096	15886	9705	20181	11738	12402	14798
hsa-miR-744-3p	1	13	0	0	0	0	0	9	0	0	0	2	0	1	0	0	0	14	0	0	0	1	33	116	0	0	2	3	0	1	0	0	0	0	0	1	0	0	21	50	7	2	11	1	0	2	53	108	0
hsa-miR-744-5p	525	1035	162	570	830	397	108	11	132	30	349	764	406	900	264	531	415	2040	1449	737	1051	561	723	405	580	401	327	1602	91	797	256	85	118	1434	436	355	503	660	789	1924	447	1843	879	1092	608	1049	1331	709	674
hsa-miR-760-3p	1	59	46	0	0	0	25	2	0	1	0	0	152	21	156	174	0	0	0	0	0	440	0	0	0	0	0	0	0	0	0	0	0	115	0	0	0	0	29	84	0	9	20	66	0	50	11	0	0
hsa-miR-7641-1-3p	1	415	62	143	1	0	135	1	416	45	2	124	2	0	0	0	31	0	1	0	0	0	0	134	318	0	0	0	1	143	0	0	0	0	106	13	0	1	1	0	0	0	0	0	0	0	1	3	0
hsa-miR-7641-1-5p	4	0	2	11	0	0	1	1	0	0	0	0	0	51	8	0	18	201	200	39	0	0	1	44	0	0	1	1	17	84	0	0	0	0	0	9	76	47	0	0	0	81	67	120	1	13	140	327	0
hsa-miR-766-3p	35	88	0	27	82	53	1	9	0	38	0	1	285	0	5	0	35	49	139	42	0	188	100	2	186	0	1	69	1	65	20	10	35	68	1	30	127	68	1	2	26	239	10	22	1	31	119	0	1
hsa-miR-766-5p	11	132	0	0	63	13	4	0	2	0	0	191	0	17	0	0	83	143	0	0	42	210	77	33	5	0	16	0	1	13	0	1	0	0	0	22	0	8	89	0	0	57	2	42	47	13	12	42	42
hsa-miR-7704-5p	89	152	45	0	0	0	0	70	0	1	103	463	1	0	0	0	0	253	3	0	0	119	0	195	262	0	0	0	186	0	0	0	1	331	46	0	119	94	0	0	0	0	61	28	1	91	184	0	20
hsa-miR-7705-5p	1	16	0	38	116	0	53	35	0	43	31	96	3	34	0	0	15	126	52	0	2	0	126	0	98	38	0	195	0	71	2	0	0	69	0	2	108	15	0	159	0	30	85	11	0	30	2	0	2
hsa-miR-7706-3p	0	1	0	0	0	0	0	0	0	0	0	2	0	27	123	0	1	1	0	0	0	66	104	0	4	0	0	33	0	0	0	0	0	48	0	0	16	0	0	0	9	81	0	8	0	21	42	0	0
hsa-miR-7849-3p	56	0	0	0	0	0	0	1	0	0	0	0	1	0	0	0	0	0	4	0	0	0	178	0	0	0	6	0	1	1	0	0	0	0	30	0	0	0	61	0	24	1	97	106	0	7	144	0	0
hsa-miR-7854-3p	1	0	0	1	0	0	2	0	0	0	8	1	0	2	2	0	1	0	0	0	0	0	1	0	0	0	0	0	0	2	0	0	2	0	0	3	108	0	1	0	0	0	0	0	0	1	149	2	0
hsa-miR-7976-5p	18	0	0	96	21	53	56	0	0	42	0	0	0	0	0	0	46	0	0	0	0	0	0	0	14	86	26	0	0	1	23	0	0	0	0	0	53	0	0	0	0	39	0	0	29	0	0	0	0
hsa-miR-8072-3p	23	63	23	33	52	0	1	0	74	1	53	1	164	29	135	0	49	1	46	0	1	0	25	37	0	41	109	124	0	0	0	1	0	128	0	62	0	107	22	40	0	0	44	0	92	181	159	1	0
hsa-miR-874-3p	0	68	0	127	68	0	0	0	0	7	0	0	0	0	0	0	0	0	0	0	0	0	0	0	0	0	27	0	0	0	0	0	0	0	0	0	60	0	0	0	0	0	1	0	0	0	0	0	0
hsa-miR-877-5p	2638	3304	918	2006	3107	731	510	646	544	125	662	2267	893	3477	2818	3429	627	2612	1084	1937	1065	1156	2032	3120	1683	747	1384	4367	2675	4155	585	393	1136	1775	599	1605	913	684	1269	1851	1108	5109	1687	2297	1562	2107	1662	2806	2884
hsa-miR-885-3p	1	3	3	47	0	0	143	71	1	121	6	2	0	4	23	12	0	384	0	311	0	267	2	2	137	1	0	0	0	0	0	0	1	1	78	28	0	1	2	0	2	5	0	30	6	1	0	379	0
hsa-miR-885-5p	84	517	417	249	232	1	145	383	238	0	90	375	206	118	299	694	45	3951	456	1090	550	262	109	236	164	211	83	253	331	292	212	79	224	541	330	573	140	56	142	1407	153	32	69	206	254	328	513	189	380
hsa-miR-889-3p	0	2	0	4	0	4	0	0	0	0	0	0	1	0	0	0	0	0	0	0	0	0	5	0	0	0	4	83	6	35	0	0	5	1	0	9	0	1	0	20	0	1	9	4	4	0	3	0	17
hsa-miR-9-1-5p	2	114	0	1	83	0	21	1	2141	8	0	114	556	0	158	76	96	1019	85	1	0	1	354	184	54	32	1	528	185	231	33	155	195	2	0	49	48	7	141	0	1	136	50	0	0	0	2	0	0
hsa-miR-92a-1-3p	532415	406594	253508	357235	413408	213745	233039	116488	53346	103065	120185	305644	351486	723972	393333	390512	142986	516620	392551	409036	300615	223657	833032	634950	376569	229868	84281	589226	589379	749261	109809	72260	480475	351034	175119	550415	214605	180121	429427	934712	149467	989917	711978	613005	600538	471484	702163	439944	467075
hsa-miR-92b-3p	11160	13735	6414	18806	20725	5913	10756	5963	4668	3279	7071	10227	11668	20905	17240	24589	4458	14112	12456	11759	13167	1847	28808	19442	15954	9278	4062	16336	16649	5934	4328	3620	15406	3078	8376	17587	7437	9097	10328	27847	7003	23854	15280	17472	18934	4916	23511	17158	27636
hsa-miR-92b-5p	1	11	329	499	188	253	72	190	3	0	1	184	192	802	552	206	93	312	267	216	4	3	203	235	123	312	119	403	317	522	81	106	107	94	202	222	1	115	196	26	84	499	177	308	251	117	384	27	948
hsa-miR-93-5p	21285	6363	7616	10222	13256	7341	4706	4635	1811	1481	8609	16762	1522	11885	7233	12812	10049	18367	9106	9709	7605	8230	14410	10736	9604	7195	6544	15017	9640	15847	3482	3281	13419	22040	6152	8644	8289	7563	10993	20192	7852	22712	11425	16584	16772	26842	16134	14393	19155
hsa-miR-937-3p	246	10	0	188	165	0	33	142	0	61	288	4	150	73	183	276	60	210	219	168	404	18	253	276	370	132	93	331	22	422	4	0	85	2	3	42	319	169	57	334	241	202	16	103	292	139	352	232	341
hsa-miR-941-1-3p	42	123	73	99	200	19	23	112	1	0	22	144	15	25	182	140	51	588	19	141	597	161	286	7	292	63	65	310	223	320	2	23	18	39	220	275	82	6	192	1167	234	375	186	110	39	471	195	488	29
hsa-miR-942-3p	0	4	66	9	6	4	3	1	87	0	5	0	5	1	2	0	3	0	6	8	178	2	3	124	138	76	3	11	0	8	0	1	2	0	2	3	5	4	52	6	24	13	61	50	49	109	40	3	2
hsa-miR-942-5p	3555	1293	1597	1860	3194	1451	1243	738	157	460	882	3078	2400	2954	2365	2875	947	2206	1567	1442	1321	1158	4537	2115	1763	1191	654	2064	2345	3070	334	436	1987	2034	1290	2177	1419	1561	1618	2966	1066	3987	3373	4101	3026	3841	2311	6539	2407
hsa-miR-95-3p	0	0	0	3	3	21	0	0	0	1	0	0	119	0	0	2	0	5	3	0	0	0	1	28	1	0	0	4	0	0	0	0	0	80	0	0	0	46	0	4	53	0	8	2	1	39	0	130	2
hsa-miR-96-5p	3988	2472	3354	9929	4970	2771	2670	1649	490	780	3967	5450	2299	7351	3497	3637	3224	10915	3193	6135	1518	4517	4870	9425	4183	5005	1940	5892	1529	6696	787	843	3104	5471	2373	5295	3654	3136	11252	3866	3510	11383	3984	5210	6523	8750	12251	4532	5980
hsa-miR-98-5p	8644	14179	2695	3690	7634	3361	2979	1404	403	824	2179	4672	5098	7502	6064	9495	5463	11086	7174	5207	1996	2491	14817	4839	4816	3448	3037	5720	4375	6936	938	1450	2818	4450	2600	4132	1715	3066	2242	4018	2847	7260	6994	3700	6319	9401	4308	6101	8169
hsa-miR-99a-5p	5776	6574	9653	10158	19936	2073	2278	4115	2379	2326	6686	10674	7970	16261	7560	3756	3718	49183	15471	15140	10374	5375	10306	18736	5794	7283	4833	14842	13313	9427	2009	1380	9873	12262	8210	7997	6888	5041	6661	16326	6005	8116	9162	11203	11615	9473	7156	4590	18902
hsa-miR-99b-3p	97	6	3	0	66	11	0	0	0	0	0	120	482	63	2	0	6	18	17	0	0	0	3	94	0	0	0	20	19	59	0	0	7	0	0	0	3	53	0	0	0	10	138	0	1	0	17	0	8
hsa-miR-99b-5p	1763	2823	1171	2965	2368	1265	1372	726	788	496	1596	2151	6343	2760	1467	1634	659	8627	2811	2549	2755	2404	6728	5821	1668	3053	1251	5336	5038	5488	201	335	3768	5137	1570	2774	3142	1854	1839	4047	1794	3603	3822	2471	1966	3336	4255	1409	7576
hsa-miR-3125	79	381	639	555	505	730	465	158	399	791	125	2	1	2	1876	27	837	359	2	0	1811	598	6	1	1	2	68	4	359	93	1159	659	0	185	4	334	0	94	83	913	157	1	2	139	230	207	379	710	490
hsa-miR-1470-5p	1	19	94	227	43	51	1	1	1	44	1	72	0	34	0	0	7	0	33	37	1	112	1	0	0	19	18	0	225	1	0	48	0	28	16	0	0	0	37	0	1	0	0	0	0	1	0	131	1
hsa-miR-3195-3p	1	0	0	0	0	0	1	0	0	0	2	1	3	0	0	325	0	0	0	1	0	1	0	0	0	135	0	0	1	493	0	0	0	5	0	2	0	0	0	0	0	204	1	143	0	0	0	0	0
hsa-miR-4739-3p	87	0	0	70	1	1	1	55	127	64	0	2	376	105	0	144	0	249	80	0	0	0	1	0	0	41	73	0	225	96	0	28	1	2	43	0	1	0	1	0	0	0	0	0	0	0	101	1	0
hsa-miR-5689-5p	48	0	54	0	0	0	0	0	2	1	0	0	0	0	0	0	1	64	0	0	0	0	14	0	0	86	13	46	13	1	1	1	0	0	0	0	1	69	1	120	0	58	0	38	0	0	0	0	3
hsa-miR-6131-3p	2	1	0	2	5	0	2	1	0	7	12	31	1	1	2	1	22	1	1	1	2	3	2	0	6	4	1	3	3	14	0	7	26	19	4	4	1	3	13	28	7	8	13	1	5	5	1	4	0
hsa-miR-6765-3p	1	0	0	5	1	0	182	0	57	0	0	1	3	0	3	1	0	2	0	1	1	4	0	1	0	0	0	1	0	2	0	0	0	2	1	0	63	0	0	0	0	1	2	0	0	1	0	4	0
hsa-miR-4275-5p	0	0	0	0	0	2	6	0	0	2	0	0	1	0	2	0	0	0	0	0	0	0	0	3	3	0	0	0	0	0	9	1	0	1	0	0	0	0	0	0	0	0	0	0	0	0	0	1	0
hsa-miR-4771-1-3p	0	0	1	0	0	0	78	0	0	1	1	1	1	0	0	0	45	1	1	192	0	0	0	0	0	0	0	0	0	0	1	77	0	0	0	0	0	0	0	0	0	0	1	0	0	0	56	0	1
hsa-miR-548au-5p	1	0	215	0	1	245	24	3	90	104	0	89	0	1	0	0	39	0	0	0	0	0	0	1	1	0	1	1	0	0	0	0	105	0	0	0	0	1	0	2	0	0	0	0	1	0	0	1	0
hsa-miR-564-5p	0	0	0	0	0	0	0	0	0	0	0	5	0	19	126	0	0	0	0	0	0	656	0	8	0	0	0	242	2	3	0	0	0	0	0	0	25	0	0	1	0	0	7	0	0	11	0	0	0
hsa-miR-3155a-3p	0	0	1	0	2	392	1	1	4	0	0	1	0	0	0	0	1	0	0	0	0	0	0	0	0	0	0	0	1	0	0	1	0	0	16	0	0	0	0	0	0	0	0	50	0	1	0	0	1
hsa-miR-3674-3p	0	1	0	0	0	0	205	1	96	1	0	0	0	0	0	0	3	39	0	1	0	0	0	0	0	0	0	0	1	0	0	17	0	66	0	0	2	0	0	1	0	0	0	0	0	0	0	0	0
hsa-miR-384-5p	0	37	66	0	0	0	0	1	113	105	0	1	0	0	0	142	0	1	128	158	0	0	0	74	1	1	0	0	0	0	0	0	0	0	0	0	0	97	0	0	15	0	84	0	0	0	148	0	1
hsa-miR-4287-5p	0	0	0	97	0	0	1	0	76	0	2	2	0	0	1	0	130	0	0	0	0	0	0	0	0	0	0	0	0	160	32	0	0	1	0	0	0	61	1	0	0	35	0	0	0	0	0	0	0
hsa-miR-4439-5p	1	2	27	0	1	1	2	1	3	1	1	1	3	0	0	0	0	1	1	2	3	8	0	0	1	3	0	1	2	3	9	0	7	1	2	0	0	63	1	2	12	1	0	0	0	3	1	0	130
hsa-miR-4668-3p	2	3	5	0	29	36	7	1	2	78	3	3	248	1	2	3	2	2	7	0	3	3	0	0	18	0	5	88	3	1	2	4	2	1	2	0	2	1	1	0	4	1	1	0	1	4	9	4	13
hsa-miR-5093-5p	21	52	0	0	0	0	0	0	5	0	0	0	0	0	0	61	0	0	0	0	0	0	0	0	0	0	0	1	0	0	2	0	0	1	0	0	0	0	0	0	0	3	0	0	1	1	1	1	0
hsa-miR-548p-5p	2	0	0	0	0	1	2	0	2	0	0	137	0	0	0	0	0	0	0	0	1	1183	0	98	0	0	0	1	1	0	0	0	0	0	0	0	0	0	61	0	0	0	0	0	0	0	0	221	0
hsa-miR-549a-3p	2	0	0	1	0	0	0	0	0	0	0	0	2	1	1	0	20	1	3	1	2	1	2	0	0	0	0	3	1	0	0	1	126	0	0	0	0	1	1	2	0	0	0	0	0	51	0	0	3
hsa-miR-5705-5p	0	0	0	0	2	0	267	3	89	1	65	2	0	0	0	0	10	0	0	0	0	0	23	0	1	0	1	0	1	0	0	78	0	0	0	0	0	0	0	2	0	0	0	105	1	0	0	0	0
hsa-miR-6505-5p	0	0	99	0	0	0	83	0	36	26	0	0	0	0	0	0	0	1	0	0	0	0	1	2	1	0	0	0	0	0	1	1	0	1	0	0	0	0	0	0	0	0	0	0	1	0	0	0	0
hsa-miR-6792-5p	19	0	0	1	0	0	3	0	5	1	86	0	0	0	1	0	20	0	0	87	0	0	0	0	0	0	0	1	3	0	0	3	0	0	0	1	0	0	0	0	0	0	0	0	0	0	1	0	0
hsa-miR-8061-5p	1	0	1	0	0	5	1	0	0	0	1	0	0	0	0	4	0	0	0	0	0	0	0	0	0	0	0	0	0	10	0	0	0	0	0	0	0	0	0	0	0	0	0	0	0	0	0	0	50
hsa-miR-125b-2-3p	0	1	0	0	59	0	0	27	1	1	0	1	0	1	0	0	0	112	0	0	4	0	0	31	0	0	0	0	0	53	40	0	0	0	0	0	0	0	0	0	0	0	0	0	0	0	0	0	0
hsa-miR-16-2-3p	1769	1735	1479	2239	1302	1157	616	247	116	266	1405	2200	482	2764	927	536	802	3410	3128	3218	998	2048	1172	1362	3498	662	1320	4120	1421	5136	255	581	1489	3225	395	1487	1530	1279	2672	2527	1489	3816	1782	2180	1304	3466	5502	948	5129
hsa-miR-181a-2-3p	171	751	23	177	154	41	75	141	0	2	34	135	786	522	4	3	84	793	415	372	114	2	415	704	110	56	120	660	455	290	37	19	609	340	110	62	146	316	353	264	345	354	300	319	123	254	122	93	94
hsa-miR-550a-3-5p	260	2	561	58	592	683	630	2	1010	741	13	134	0	120	4	367	313	763	1240	353	907	350	335	2	239	393	256	2	875	3	490	320	172	2	654	96	126	105	60	3	229	209	86	3	267	132	177	1	1161
hsa-miR-4435-2-5p	7	0	6	0	3	38	4	0	6	12	0	0	0	0	0	0	1	0	0	0	0	0	66	0	0	0	0	0	0	0	7	11	0	0	0	0	0	0	0	0	0	0	0	2	0	0	0	0	38
hsa-miR-4436b-2-3p	0	0	0	0	0	92	2	10	77	66	0	0	1	0	0	0	50	0	80	0	1	0	0	90	0	68	0	1	0	0	1	95	0	0	0	0	0	0	0	0	0	0	0	11	0	1	59	0	0
hsa-miR-4436b-2-5p	252	0	109	1	2	432	1044	2	164	483	66	2	0	0	1	0	147	3	463	0	6	1	1	3	0	1	139	2	1	1	138	580	1	1	1	83	1	0	3	0	0	1	107	2	0	142	1	2	361
hsa-miR-509-2-5p	0	0	64	3	119	1	1	0	1	1	1	1	1	1	1	0	34	0	1	0	0	94	1	3	1	0	1	3	0	0	79	0	0	0	0	0	0	0	1	1	0	0	0	0	0	0	8	0	1
hsa-miR-548f-2-3p	0	216	1	0	0	0	1	0	0	0	65	1	285	0	103	167	87	0	0	164	0	0	0	64	0	0	0	0	0	128	85	0	0	0	0	106	0	118	0	0	1	233	142	0	0	0	0	0	0
[truncated: 171 more columns]
