# Supplementary material for: A plasma‐derived exosomal microRNA signature by small RNA sequencing for early detection of postmenopausal osteoporosis
Source: Clin Transl Med. 2024 Apr 1;14(4):e1637. doi: 10.1002/ctm2.1637 (PMC10983017; doi:10.1002/ctm2.1637)
Supplement: Supplementary file 13 — Supporting Information [file CTM2-14-e1637-s016.xlsx]

## Sheet: Sheet1
	baseMean	log2FoldChange	lfcSE	stat	pvalue	padj	type
hsa-miR-24-3p	14239.3	2.41598	0.354425	6.81661	9.3215e-12	4.53957e-09	PMOP vs CTL
hsa-let-7d-3p	37910.3	0.816954	0.125528	6.50815	7.60807e-11	1.85257e-08	PMOP vs CTL
hsa-miR-4685-3p	1294.92	0.840412	0.180208	4.66357	3.10769e-06	0.000302689	PMOP vs CTL
hsa-miR-149-5p	64.7699	-1.88871	0.410418	-4.60191	4.18635e-06	0.000339792	PMOP vs CTL
hsa-miR-30d-5p	5876.74	-0.637954	0.14018	-4.55096	5.34005e-06	0.000371515	PMOP vs CTL
hsa-miR-1260b-5p	34.3828	1.61718	0.371897	4.34845	1.37106e-05	0.000741894	PMOP vs CTL
hsa-miR-3155a	10.7814	-4.99287	1.14316	-4.36762	1.25609e-05	0.000741894	PMOP vs CTL
hsa-miR-550a-3-5p	570.402	-1.7827	0.414603	-4.29977	1.70973e-05	0.000832639	PMOP vs CTL
hsa-miR-624-5p	119.369	-1.03773	0.251047	-4.13362	3.57096e-05	0.00158096	PMOP vs CTL
hsa-miR-30c-5p	172.152	-1.11171	0.278585	-3.99055	6.59214e-05	0.00267531	PMOP vs CTL
hsa-miR-6803-3p	191.563	1.00226	0.279929	3.58039	0.000343077	0.00982814	PMOP vs CTL
hsa-miR-483-3p	310.243	1.08272	0.305933	3.53907	0.000401533	0.0108637	PMOP vs CTL
hsa-miR-30e-3p	119.956	-0.965252	0.280573	-3.44029	0.000581099	0.0148945	PMOP vs CTL
hsa-miR-4435	13.8112	-3.41042	1.00524	-3.39265	0.000692195	0.0168549	PMOP vs CTL
hsa-miR-223-3p	3502.7	-0.607229	0.189538	-3.20374	0.00135657	0.0287239	PMOP vs CTL
hsa-miR-6792-5p	22.1207	-3.82791	1.22371	-3.12813	0.00175922	0.0328596	PMOP vs CTL
hsa-miR-30b-5p	30.9361	-1.08509	0.365934	-2.96526	0.00302425	0.0490937	PMOP vs CTL
hsa-miR-24-3p	14239.3	3.07229	0.288606	10.6453	1.83433e-26	8.93319e-24	OPNA vs CTL
hsa-miR-550a-3-5p	570.402	-3.01405	0.337571	-8.92866	4.31195e-19	1.04996e-16	OPNA vs CTL
hsa-miR-3125-3p	523.448	-3.35441	0.446284	-7.51633	5.63348e-14	9.14501e-12	OPNA vs CTL
hsa-let-7d-3p	37910.3	0.753941	0.102212	7.37623	1.6283e-13	1.98245e-11	OPNA vs CTL
hsa-miR-30d-5p	5876.74	-0.732849	0.114134	-6.42096	1.3542e-10	1.20569e-08	OPNA vs CTL
hsa-miR-4436b-5p	230.78	-3.89505	0.60795	-6.40686	1.48545e-10	1.20569e-08	OPNA vs CTL
hsa-miR-4668-3p	13.4584	-2.89441	0.455366	-6.35623	2.06768e-10	1.2587e-08	OPNA vs CTL
hsa-miR-576-5p	1571.53	0.623147	0.102221	6.09606	1.08716e-09	5.88275e-08	OPNA vs CTL
hsa-miR-30c-5p	172.152	-1.30941	0.226684	-5.77639	7.63226e-09	3.54174e-07	OPNA vs CTL
hsa-miR-509-2-5p	16.8584	-4.36368	0.756472	-5.76846	7.99983e-09	3.54174e-07	OPNA vs CTL
hsa-miR-1307-3p	1706.1	-0.655249	0.116243	-5.6369	1.73142e-08	7.0267e-07	OPNA vs CTL
hsa-miR-548au-5p	47.8012	-4.49013	0.813076	-5.52239	3.3441e-08	1.25275e-06	OPNA vs CTL
hsa-miR-4685-3p	1294.92	0.784776	0.146821	5.34512	9.0356e-08	3.1431e-06	OPNA vs CTL
hsa-miR-3158-1-3p	37.9516	2.85235	0.567303	5.02791	4.95849e-07	1.60986e-05	OPNA vs CTL
hsa-miR-4771	26.2429	-5.22789	1.05012	-4.97838	6.41182e-07	1.9516e-05	OPNA vs CTL
hsa-miR-223-3p	3502.7	-0.718224	0.154324	-4.65401	3.25548e-06	8.80788e-05	OPNA vs CTL
hsa-miR-4435-2-5p	13.8112	-3.77674	0.816562	-4.62517	3.74298e-06	9.59386e-05	OPNA vs CTL
hsa-miR-1260b-5p	34.3828	1.3911	0.306023	4.54574	5.47427e-06	0.00012118	OPNA vs CTL
hsa-miR-1-3p	41.3532	-2.67384	0.619157	-4.31852	1.57081e-05	0.000316385	OPNA vs CTL
hsa-miR-100-5p	2148.45	-0.632002	0.146893	-4.30246	1.68912e-05	0.000316385	OPNA vs CTL
hsa-miR-149-5p	64.7699	-1.43434	0.333376	-4.30248	1.68895e-05	0.000316385	OPNA vs CTL
hsa-miR-32-5p	1007.65	0.661767	0.153767	4.30369	1.67975e-05	0.000316385	OPNA vs CTL
hsa-miR-148b-3p	42.9864	2.21454	0.526134	4.20907	2.56418e-05	0.000462503	OPNA vs CTL
hsa-miR-6792-5p	22.1207	-4.15894	0.994518	-4.18186	2.89129e-05	0.000485538	OPNA vs CTL
hsa-miR-1470-5p	30.1652	-2.57168	0.62044	-4.14493	3.39924e-05	0.00053401	OPNA vs CTL
hsa-miR-3674-3p	23.4146	-3.91632	0.969579	-4.03919	5.36361e-05	0.000791538	OPNA vs CTL
hsa-miR-197-3p	345.44	-0.66134	0.164407	-4.02259	5.75627e-05	0.000824502	OPNA vs CTL
hsa-miR-4436b-3p	18.9728	-3.55324	0.897425	-3.95937	7.51468e-05	0.00101657	OPNA vs CTL
hsa-miR-124-3p	163.987	-2.48485	0.638147	-3.89385	9.86643e-05	0.00123204	OPNA vs CTL
hsa-miR-6505-5p	12.6368	-4.08461	1.05936	-3.85572	0.000115388	0.00140485	OPNA vs CTL
hsa-miR-4287-5p	27.8776	-3.1755	0.836957	-3.7941	0.000148181	0.0017601	OPNA vs CTL
hsa-miR-7641	66.1204	-2.51453	0.68042	-3.69556	0.0002194	0.00248483	OPNA vs CTL
hsa-miR-26b-3p	74.1227	1.35822	0.369414	3.67668	0.000236287	0.00261527	OPNA vs CTL
hsa-miR-548q-5p	117.261	-0.972268	0.264973	-3.66931	0.000243203	0.00263199	OPNA vs CTL
hsa-miR-937-3p	126.712	1.1056	0.303205	3.64638	0.000265958	0.00281568	OPNA vs CTL
hsa-miR-328-3p	346.206	0.634059	0.175056	3.62203	0.0002923	0.00302873	OPNA vs CTL
hsa-miR-9-1-5p	96.6732	-1.75904	0.508458	-3.45956	0.000541055	0.00516655	OPNA vs CTL
hsa-miR-30b-5p	30.9361	-1.01595	0.297227	-3.41809	0.000630629	0.00568734	OPNA vs CTL
hsa-miR-144-3p	902.919	0.624534	0.184327	3.38819	0.000703544	0.00622956	OPNA vs CTL
hsa-miR-122-5p	53105.1	-0.769402	0.227752	-3.37824	0.000729515	0.00623499	OPNA vs CTL
hsa-miR-3155a-3p	10.7814	-3.09493	0.916161	-3.37815	0.000729762	0.00623499	OPNA vs CTL
hsa-miR-483-3p	310.243	0.840513	0.249355	3.37074	0.000749662	0.00629457	OPNA vs CTL
hsa-miR-140-5p	155.723	0.726256	0.218548	3.3231	0.000890229	0.00710724	OPNA vs CTL
hsa-miR-186-5p	301.908	0.759254	0.230076	3.30001	0.00096682	0.00747368	OPNA vs CTL
hsa-miR-6803-3p	191.563	0.726458	0.228346	3.1814	0.00146567	0.0106535	OPNA vs CTL
hsa-miR-6780a-5p	23.4757	-2.05419	0.662701	-3.09973	0.001937	0.0136713	OPNA vs CTL
hsa-miR-484-5p	4438.23	0.672089	0.222213	3.02453	0.00249024	0.0166129	OPNA vs CTL
hsa-miR-6087-5p	144.724	-1.27503	0.42426	-3.0053	0.00265318	0.0174608	OPNA vs CTL
hsa-miR-6777-3p	14.21	-2.42298	0.819456	-2.95682	0.00310829	0.0196589	OPNA vs CTL
hsa-miR-20b-5p	157.562	-0.625461	0.212871	-2.93821	0.00330109	0.0206106	OPNA vs CTL
hsa-miR-337-3p	107.932	0.796884	0.281158	2.83429	0.00459272	0.027613	OPNA vs CTL
hsa-miR-548f-3p	37.9564	-2.50726	0.89795	-2.79221	0.00523497	0.030716	OPNA vs CTL
hsa-miR-18b-3p	27.9923	-1.18933	0.45007	-2.64255	0.00822836	0.0450249	OPNA vs CTL
hsa-miR-1-3p	41.3532	3.98788	0.604387	6.59822	4.16135e-11	1.98496e-08	PMOP vs OPNA
hsa-miR-3125	523.448	2.07204	0.436594	4.74591	2.0757e-06	0.000495055	PMOP vs OPNA
hsa-miR-15b-5p	14946.8	-0.797809	0.179085	-4.45491	8.39269e-06	0.00133444	PMOP vs OPNA
hsa-miR-550a-3-5p	570.402	1.23136	0.330296	3.72804	0.000192978	0.0153418	PMOP vs OPNA
hsa-miR-4668-3p	13.4584	1.62613	0.445804	3.64763	0.000264672	0.0180355	PMOP vs OPNA
hsa-miR-509-2-5p	16.8584	2.69127	0.746361	3.60586	0.000311122	0.0185506	PMOP vs OPNA
hsa-miR-4436b-3p	18.9728	3.0744	0.877788	3.50244	0.000461021	0.0199916	PMOP vs OPNA
hsa-miR-484-5p	4438.23	-0.711017	0.217323	-3.27171	0.00106898	0.0339935	PMOP vs OPNA
hsa-miR-4436b-5p	230.78	1.95517	0.594796	3.28713	0.00101214	0.0339935	PMOP vs OPNA
