# Supplementary material for: A plasma‐derived exosomal microRNA signature by small RNA sequencing for early detection of postmenopausal osteoporosis
Source: Clin Transl Med. 2024 Apr 1;14(4):e1637. doi: 10.1002/ctm2.1637 (PMC10983017; doi:10.1002/ctm2.1637)
Supplement: Supplementary file 14 — Supporting Information [file CTM2-14-e1637-s021.xlsx]

## Sheet: Sheet1
database	mature_mirna_acc	mature_mirna_id	target_symbol	target_entrez	Type
mirtarbase	MIMAT0000080	hsa-miR-24-3p	MAPK14	1432	up-regulated
mirtarbase	MIMAT0000080	hsa-miR-24-3p	MAFB	9935	up-regulated
mirtarbase	MIMAT0000080	hsa-miR-24-3p	MAPK7	5598	up-regulated
mirtarbase	MIMAT0000080	hsa-miR-24-3p	CCND1	595	up-regulated
mirtarbase	MIMAT0000080	hsa-miR-24-3p	CDKN1B	1027	up-regulated
mirtarbase	MIMAT0000080	hsa-miR-24-3p	SP1	6667	up-regulated
mirtarbase	MIMAT0000080	hsa-miR-24-3p	MYC	4609	up-regulated
mirtarbase	MIMAT0000080	hsa-miR-24-3p	ACVR1B	91	up-regulated
mirtarbase	MIMAT0000080	hsa-miR-24-3p	DHFR	1719	up-regulated
mirtarbase	MIMAT0000080	hsa-miR-24-3p	CDK4	1019	up-regulated
mirtarbase	MIMAT0000080	hsa-miR-24-3p	BCL2L11	10018	up-regulated
mirtarbase	MIMAT0000080	hsa-miR-24-3p	BRCA1	672	up-regulated
mirtarbase	MIMAT0000080	hsa-miR-24-3p	TGFB1	7040	up-regulated
mirtarbase	MIMAT0000080	hsa-miR-24-3p	TP53	7157	up-regulated
mirtarbase	MIMAT0000080	hsa-miR-24-3p	AURKB	9212	up-regulated
mirtarbase	MIMAT0000080	hsa-miR-24-3p	FSCN1	6624	up-regulated
mirtarbase	MIMAT0000080	hsa-miR-24-3p	CCNA2	890	up-regulated
mirtarbase	MIMAT0000080	hsa-miR-24-3p	FGFR3	2261	up-regulated
mirtarbase	MIMAT0000080	hsa-miR-24-3p	E2F2	1870	up-regulated
mirtarbase	MIMAT0000080	hsa-miR-24-3p	FEN1	2237	up-regulated
mirtarbase	MIMAT0000080	hsa-miR-24-3p	FBXW7	55294	up-regulated
mirtarbase	MIMAT0000080	hsa-miR-24-3p	TNK2	10188	up-regulated
mirtarbase	MIMAT0000080	hsa-miR-24-3p	CYP11B2	1585	up-regulated
mirtarbase	MIMAT0000080	hsa-miR-24-3p	EIF2S3	1968	up-regulated
mirtarbase	MIMAT0000080	hsa-miR-24-3p	FGF11	2256	up-regulated
mirtarbase	MIMAT0000080	hsa-miR-24-3p	GATA3	2625	up-regulated
mirtarbase	MIMAT0000080	hsa-miR-24-3p	HMOX1	3162	up-regulated
mirtarbase	MIMAT0000080	hsa-miR-24-3p	HNF4A	3172	up-regulated
mirtarbase	MIMAT0000080	hsa-miR-24-3p	NDST1	3340	up-regulated
mirtarbase	MIMAT0000080	hsa-miR-24-3p	IFNG	3458	up-regulated
mirtarbase	MIMAT0000080	hsa-miR-24-3p	IL4	3565	up-regulated
mirtarbase	MIMAT0000080	hsa-miR-24-3p	LDHA	3939	up-regulated
mirtarbase	MIMAT0000080	hsa-miR-24-3p	LDHB	3945	up-regulated
mirtarbase	MIMAT0000080	hsa-miR-24-3p	MAP3K9	4293	up-regulated
mirtarbase	MIMAT0000080	hsa-miR-24-3p	MMP14	4323	up-regulated
mirtarbase	MIMAT0000080	hsa-miR-24-3p	MT1M	4499	up-regulated
mirtarbase	MIMAT0000080	hsa-miR-24-3p	MXI1	4601	up-regulated
mirtarbase	MIMAT0000080	hsa-miR-24-3p	NOS3	4846	up-regulated
mirtarbase	MIMAT0000080	hsa-miR-24-3p	FURIN	5045	up-regulated
mirtarbase	MIMAT0000080	hsa-miR-24-3p	PDGFRB	5159	up-regulated
mirtarbase	MIMAT0000080	hsa-miR-24-3p	POLD1	5424	up-regulated
mirtarbase	MIMAT0000080	hsa-miR-24-3p	PSAP	5660	up-regulated
mirtarbase	MIMAT0004484	hsa-let-7d-3p	PDE2A	5138	up-regulated
mirtarbase	MIMAT0004484	hsa-let-7d-3p	SNRPD3	6634	up-regulated
mirtarbase	MIMAT0004484	hsa-let-7d-3p	CAPN15	6650	up-regulated
mirtarbase	MIMAT0004484	hsa-let-7d-3p	GTF3C4	9329	up-regulated
mirtarbase	MIMAT0004484	hsa-let-7d-3p	QKI	9444	up-regulated
mirtarbase	MIMAT0004484	hsa-let-7d-3p	FAM20B	9917	up-regulated
mirtarbase	MIMAT0004484	hsa-let-7d-3p	HOOK3	84376	up-regulated
mirtarbase	MIMAT0004484	hsa-let-7d-3p	CELF1	10658	up-regulated
mirtarbase	MIMAT0004484	hsa-let-7d-3p	LINC00598	646982	up-regulated
mirtarbase	MIMAT0019772	hsa-miR-4685-3p	MAPK14	1432	up-regulated
mirtarbase	MIMAT0019772	hsa-miR-4685-3p	RFFL	117584	up-regulated
mirtarbase	MIMAT0019772	hsa-miR-4685-3p	SH2D4A	63898	up-regulated
mirtarbase	MIMAT0019772	hsa-miR-4685-3p	CDKN1B	1027	up-regulated
mirtarbase	MIMAT0019772	hsa-miR-4685-3p	SP1	6667	up-regulated
mirtarbase	MIMAT0019772	hsa-miR-4685-3p	BACH1	571	up-regulated
mirtarbase	MIMAT0019772	hsa-miR-4685-3p	ADCY6	112	up-regulated
mirtarbase	MIMAT0019772	hsa-miR-4685-3p	SNAI2	6591	up-regulated
mirtarbase	MIMAT0019772	hsa-miR-4685-3p	AK2	204	up-regulated
mirtarbase	MIMAT0019772	hsa-miR-4685-3p	TSKU	25987	up-regulated
mirtarbase	MIMAT0015041	hsa-miR-1260b	SMAD4	4089	up-regulated
mirtarbase	MIMAT0015041	hsa-miR-1260b	SFRP1	6422	up-regulated
mirtarbase	MIMAT0015041	hsa-miR-1260b	DKK2	27123	up-regulated
mirtarbase	MIMAT0015041	hsa-miR-1260b	E2F3	1871	up-regulated
mirtarbase	MIMAT0015041	hsa-miR-1260b	G3BP1	10146	up-regulated
mirtarbase	MIMAT0015041	hsa-miR-1260b	DHCR24	1718	up-regulated
mirtarbase	MIMAT0015041	hsa-miR-1260b	POLR3G	10622	up-regulated
mirtarbase	MIMAT0015041	hsa-miR-1260b	CDKN1A	1026	up-regulated
mirtarbase	MIMAT0015041	hsa-miR-1260b	SLC7A1	6541	up-regulated
mirtarbase	MIMAT0015041	hsa-miR-1260b	ALDOA	226	up-regulated
mirtarbase	MIMAT0015041	hsa-miR-1260b	CDKN1B	1027	up-regulated
mirtarbase	MIMAT0015041	hsa-miR-1260b	BTG2	7832	up-regulated
mirtarbase	MIMAT0015041	hsa-miR-1260b	SP3	6670	up-regulated
mirtarbase	MIMAT0027507	hsa-miR-6803-3p	CDKN1A	1026	up-regulated
mirtarbase	MIMAT0027507	hsa-miR-6803-3p	HCN2	610	up-regulated
mirtarbase	MIMAT0027507	hsa-miR-6803-3p	EFNB1	1947	up-regulated
mirtarbase	MIMAT0027507	hsa-miR-6803-3p	EGLN3	112399	up-regulated
mirtarbase	MIMAT0027507	hsa-miR-6803-3p	CACNB1	782	up-regulated
mirtarbase	MIMAT0027507	hsa-miR-6803-3p	PTPRF	5792	up-regulated
mirtarbase	MIMAT0027507	hsa-miR-6803-3p	PPM1F	9647	up-regulated
mirtarbase	MIMAT0027507	hsa-miR-6803-3p	PTCD1	26024	up-regulated
mirtarbase	MIMAT0027507	hsa-miR-6803-3p	DOHH	83475	up-regulated
mirtarbase	MIMAT0027507	hsa-miR-6803-3p	ZNF483	158399	up-regulated
mirtarbase	MIMAT0002173	hsa-miR-483-3p	CDK4	1019	up-regulated
mirtarbase	MIMAT0002173	hsa-miR-483-3p	BBC3	27113	up-regulated
mirtarbase	MIMAT0002173	hsa-miR-483-3p	SMAD4	4089	up-regulated
mirtarbase	MIMAT0002173	hsa-miR-483-3p	RASGRF1	5923	up-regulated
mirtarbase	MIMAT0002173	hsa-miR-483-3p	SRF	6722	up-regulated
mirtarbase	MIMAT0002173	hsa-miR-483-3p	EI24	9538	up-regulated
mirtarbase	MIMAT0002173	hsa-miR-483-3p	DLC1	10395	up-regulated
mirtarbase	MIMAT0002173	hsa-miR-483-3p	IGF1	3479	up-regulated
mirtarbase	MIMAT0002173	hsa-miR-483-3p	CCN2	1490	up-regulated
mirtarbase	MIMAT0002173	hsa-miR-483-3p	SMC1A	8243	up-regulated
mirtarbase	MIMAT0002173	hsa-miR-483-3p	ALDOA	226	up-regulated
mirtarbase	MIMAT0002173	hsa-miR-483-3p	PRRG4	79056	up-regulated
mirtarbase	MIMAT0002173	hsa-miR-483-3p	ADCY6	112	up-regulated
mirtarbase	MIMAT0002173	hsa-miR-483-3p	CCNG1	900	up-regulated
mirtarbase	MIMAT0002173	hsa-miR-483-3p	TPI1	7167	up-regulated
mirtarbase	MIMAT0002173	hsa-miR-483-3p	NT5DC1	221294	up-regulated
mirtarbase	MIMAT0002173	hsa-miR-483-3p	RHOA	387	up-regulated
mirtarbase	MIMAT0002173	hsa-miR-483-3p	BRCA1	672	up-regulated
mirtarbase	MIMAT0000450	hsa-miR-149-5p	SP1	6667	down-regulated
mirtarbase	MIMAT0000450	hsa-miR-149-5p	FGFR1	2260	down-regulated
mirtarbase	MIMAT0000450	hsa-miR-149-5p	BBC3	27113	down-regulated
mirtarbase	MIMAT0000450	hsa-miR-149-5p	FASLG	356	down-regulated
mirtarbase	MIMAT0000450	hsa-miR-149-5p	FOXM1	2305	down-regulated
mirtarbase	MIMAT0000450	hsa-miR-149-5p	GPC1	2817	down-regulated
mirtarbase	MIMAT0000450	hsa-miR-149-5p	IL6	3569	down-regulated
mirtarbase	MIMAT0000450	hsa-miR-149-5p	MTHFR	4524	down-regulated
mirtarbase	MIMAT0000450	hsa-miR-149-5p	PTGER2	5732	down-regulated
mirtarbase	MIMAT0000450	hsa-miR-149-5p	PPM1F	9647	down-regulated
mirtarbase	MIMAT0000450	hsa-miR-149-5p	GIT1	28964	down-regulated
mirtarbase	MIMAT0000450	hsa-miR-149-5p	ZBTB2	57621	down-regulated
mirtarbase	MIMAT0000450	hsa-miR-149-5p	SMC1A	8243	down-regulated
mirtarbase	MIMAT0000450	hsa-miR-149-5p	E2F3	1871	down-regulated
mirtarbase	MIMAT0000450	hsa-miR-149-5p	RB1	5925	down-regulated
mirtarbase	MIMAT0000450	hsa-miR-149-5p	PLSCR3	57048	down-regulated
mirtarbase	MIMAT0000450	hsa-miR-149-5p	UST	10090	down-regulated
mirtarbase	MIMAT0000450	hsa-miR-149-5p	MYH9	4627	down-regulated
mirtarbase	MIMAT0000450	hsa-miR-149-5p	OSBPL8	114882	down-regulated
mirtarbase	MIMAT0000450	hsa-miR-149-5p	MATR3	9782	down-regulated
mirtarbase	MIMAT0000450	hsa-miR-149-5p	RAVER2	55225	down-regulated
mirtarbase	MIMAT0000450	hsa-miR-149-5p	NECAP2	55707	down-regulated
mirtarbase	MIMAT0000245	hsa-miR-30d-5p	SMAD1	4086	down-regulated
mirtarbase	MIMAT0000245	hsa-miR-30d-5p	NOTCH1	4851	down-regulated
mirtarbase	MIMAT0000245	hsa-miR-30d-5p	CASP3	836	down-regulated
mirtarbase	MIMAT0000245	hsa-miR-30d-5p	SOCS1	8651	down-regulated
mirtarbase	MIMAT0000245	hsa-miR-30d-5p	EZH2	2146	down-regulated
mirtarbase	MIMAT0000245	hsa-miR-30d-5p	TP53	7157	down-regulated
mirtarbase	MIMAT0000245	hsa-miR-30d-5p	BNIP3L	665	down-regulated
mirtarbase	MIMAT0000245	hsa-miR-30d-5p	BCL9	607	down-regulated
mirtarbase	MIMAT0000245	hsa-miR-30d-5p	SNAI1	6615	down-regulated
mirtarbase	MIMAT0000245	hsa-miR-30d-5p	BECN1	8678	down-regulated
mirtarbase	MIMAT0000245	hsa-miR-30d-5p	ATG12	9140	down-regulated
mirtarbase	MIMAT0000245	hsa-miR-30d-5p	GPR78	27201	down-regulated
mirtarbase	MIMAT0000245	hsa-miR-30d-5p	ATG2B	55102	down-regulated
mirtarbase	MIMAT0000245	hsa-miR-30d-5p	KPNB1	3837	down-regulated
mirtarbase	MIMAT0000245	hsa-miR-30d-5p	ATG5	9474	down-regulated
mirtarbase	MIMAT0015029	hsa-miR-3155a	LIN7C	55327	down-regulated
mirtarbase	MIMAT0015029	hsa-miR-3155a	C12orf49	79794	down-regulated
mirtarbase	MIMAT0015029	hsa-miR-3155a	LRRC58	116064	down-regulated
mirtarbase	MIMAT0015029	hsa-miR-3155a	SGK3	23678	down-regulated
mirtarbase	MIMAT0015029	hsa-miR-3155a	SGK3	100533105	down-regulated
mirtarbase	MIMAT0015029	hsa-miR-3155a	LDLR	3949	down-regulated
mirtarbase	MIMAT0015029	hsa-miR-3155a	ATP1A2	477	down-regulated
mirtarbase	MIMAT0015029	hsa-miR-3155a	ABCF1	23	down-regulated
mirtarbase	MIMAT0020925	hsa-miR-550a-3-5p	SMC1A	8243	down-regulated
mirtarbase	MIMAT0020925	hsa-miR-550a-3-5p	CDCA7	83879	down-regulated
mirtarbase	MIMAT0020925	hsa-miR-550a-3-5p	B4GALT1	2683	down-regulated
mirtarbase	MIMAT0020925	hsa-miR-550a-3-5p	MED28	80306	down-regulated
mirtarbase	MIMAT0020925	hsa-miR-550a-3-5p	ACTR1A	10121	down-regulated
mirtarbase	MIMAT0020925	hsa-miR-550a-3-5p	KLF6	1316	down-regulated
mirtarbase	MIMAT0020925	hsa-miR-550a-3-5p	CPM	1368	down-regulated
mirtarbase	MIMAT0000244	hsa-miR-30c-5p	SMAD1	4086	down-regulated
mirtarbase	MIMAT0000244	hsa-miR-30c-5p	NOTCH1	4851	down-regulated
mirtarbase	MIMAT0000244	hsa-miR-30c-5p	MCL1	4170	down-regulated
mirtarbase	MIMAT0000244	hsa-miR-30c-5p	TWF1	5756	down-regulated
mirtarbase	MIMAT0000244	hsa-miR-30c-5p	SOCS3	9021	down-regulated
mirtarbase	MIMAT0000244	hsa-miR-30c-5p	SNAI2	6591	down-regulated
mirtarbase	MIMAT0000244	hsa-miR-30c-5p	UBE2I	7329	down-regulated
mirtarbase	MIMAT0000244	hsa-miR-30c-5p	CDC42	998	down-regulated
mirtarbase	MIMAT0000244	hsa-miR-30c-5p	CASP3	836	down-regulated
mirtarbase	MIMAT0000244	hsa-miR-30c-5p	PAK1	5058	down-regulated
mirtarbase	MIMAT0000244	hsa-miR-30c-5p	VIM	7431	down-regulated
mirtarbase	MIMAT0000244	hsa-miR-30c-5p	CCND2	894	down-regulated
mirtarbase	MIMAT0000244	hsa-miR-30c-5p	TP53	7157	down-regulated
mirtarbase	MIMAT0000244	hsa-miR-30c-5p	FOXO3	2309	down-regulated
mirtarbase	MIMAT0000244	hsa-miR-30c-5p	JAK1	3716	down-regulated
mirtarbase	MIMAT0000244	hsa-miR-30c-5p	DNMT1	1786	down-regulated
mirtarbase	MIMAT0000244	hsa-miR-30c-5p	MTA1	9112	down-regulated
mirtarbase	MIMAT0000244	hsa-miR-30c-5p	BCL9	607	down-regulated
mirtarbase	MIMAT0000244	hsa-miR-30c-5p	CAMK2D	817	down-regulated
mirtarbase	MIMAT0000244	hsa-miR-30c-5p	RUNX2	860	down-regulated
mirtarbase	MIMAT0000244	hsa-miR-30c-5p	EIF2S1	1965	down-regulated
mirtarbase	MIMAT0000244	hsa-miR-30c-5p	HSPA4	3308	down-regulated
mirtarbase	MIMAT0000244	hsa-miR-30c-5p	IL11	3589	down-regulated
mirtarbase	MIMAT0000244	hsa-miR-30c-5p	SERPINE1	5054	down-regulated
mirtarbase	MIMAT0000244	hsa-miR-30c-5p	RARB	5915	down-regulated
mirtarbase	MIMAT0000244	hsa-miR-30c-5p	SNAI1	6615	down-regulated
mirtarbase	MIMAT0000244	hsa-miR-30c-5p	BECN1	8678	down-regulated
mirtarbase	MIMAT0000244	hsa-miR-30c-5p	RASAL2	9462	down-regulated
mirtarbase	MIMAT0000244	hsa-miR-30c-5p	MTTP	4547	down-regulated
mirtarbase	MIMAT0000244	hsa-miR-30c-5p	IER2	9592	down-regulated
mirtarbase	MIMAT0000244	hsa-miR-30c-5p	DLL4	54567	down-regulated
mirtarbase	MIMAT0000244	hsa-miR-30c-5p	RFX6	222546	down-regulated
mirtarbase	MIMAT0000244	hsa-miR-30c-5p	CCN2	1490	down-regulated
mirtarbase	MIMAT0000693	hsa-miR-30e-3p	NFKBIA	4792	down-regulated
mirtarbase	MIMAT0000693	hsa-miR-30e-3p	SLC16A1	6566	down-regulated
mirtarbase	MIMAT0000693	hsa-miR-30e-3p	KRAS	3845	down-regulated
mirtarbase	MIMAT0000693	hsa-miR-30e-3p	FAM104A	84923	down-regulated
mirtarbase	MIMAT0000693	hsa-miR-30e-3p	EPB41L4B	54566	down-regulated
mirtarbase	MIMAT0000693	hsa-miR-30e-3p	LMNB1	4001	down-regulated
mirtarbase	MIMAT0000693	hsa-miR-30e-3p	CDKN1B	1027	down-regulated
mirtarbase	MIMAT0000693	hsa-miR-30e-3p	MYC	4609	down-regulated
mirtarbase	MIMAT0018951	hsa-miR-4435	ISY1	57461	down-regulated
mirtarbase	MIMAT0018951	hsa-miR-4435	RABGAP1L	9910	down-regulated
mirtarbase	MIMAT0018951	hsa-miR-4435	RYK	6259	down-regulated
mirtarbase	MIMAT0018951	hsa-miR-4435	SLC7A1	6541	down-regulated
mirtarbase	MIMAT0018951	hsa-miR-4435	SOX4	6659	down-regulated
mirtarbase	MIMAT0018951	hsa-miR-4435	BTG2	7832	down-regulated
mirtarbase	MIMAT0018951	hsa-miR-4435	SOCS5	9655	down-regulated
mirtarbase	MIMAT0000280	hsa-miR-223-3p	PTBP2	58155	down-regulated
mirtarbase	MIMAT0000280	hsa-miR-223-3p	NFIA	4774	down-regulated
mirtarbase	MIMAT0000280	hsa-miR-223-3p	MAFB	9935	down-regulated
mirtarbase	MIMAT0000280	hsa-miR-223-3p	E2F1	1869	down-regulated
mirtarbase	MIMAT0000280	hsa-miR-223-3p	POLR3G	10622	down-regulated
mirtarbase	MIMAT0000280	hsa-miR-223-3p	ZEB1	6935	down-regulated
mirtarbase	MIMAT0000280	hsa-miR-223-3p	SP1	6667	down-regulated
mirtarbase	MIMAT0000280	hsa-miR-223-3p	SP3	6670	down-regulated
mirtarbase	MIMAT0000280	hsa-miR-223-3p	HSP90B1	7184	down-regulated
mirtarbase	MIMAT0000280	hsa-miR-223-3p	PRDM1	639	down-regulated
mirtarbase	MIMAT0000280	hsa-miR-223-3p	LMO2	4005	down-regulated
mirtarbase	MIMAT0000280	hsa-miR-223-3p	LIF	3976	down-regulated
mirtarbase	MIMAT0000280	hsa-miR-223-3p	CAPRIN1	4076	down-regulated
mirtarbase	MIMAT0000280	hsa-miR-223-3p	STMN1	3925	down-regulated
mirtarbase	MIMAT0000280	hsa-miR-223-3p	FOXO3	2309	down-regulated
mirtarbase	MIMAT0000280	hsa-miR-223-3p	FOXO1	2308	down-regulated
mirtarbase	MIMAT0000280	hsa-miR-223-3p	RHOB	388	down-regulated
mirtarbase	MIMAT0000280	hsa-miR-223-3p	NFIX	4784	down-regulated
mirtarbase	MIMAT0000280	hsa-miR-223-3p	CDK2	1017	down-regulated
mirtarbase	MIMAT0000280	hsa-miR-223-3p	STAT1	6772	down-regulated
mirtarbase	MIMAT0000280	hsa-miR-223-3p	ATM	472	down-regulated
mirtarbase	MIMAT0000280	hsa-miR-223-3p	FBXW7	55294	down-regulated
mirtarbase	MIMAT0000280	hsa-miR-223-3p	STAT5A	6776	down-regulated
mirtarbase	MIMAT0000280	hsa-miR-223-3p	EPB41L3	23136	down-regulated
mirtarbase	MIMAT0000280	hsa-miR-223-3p	PARP1	142	down-regulated
mirtarbase	MIMAT0000280	hsa-miR-223-3p	SCARB1	949	down-regulated
mirtarbase	MIMAT0000280	hsa-miR-223-3p	CDC27	996	down-regulated
mirtarbase	MIMAT0000280	hsa-miR-223-3p	CFTR	1080	down-regulated
mirtarbase	MIMAT0000280	hsa-miR-223-3p	CHUK	1147	down-regulated
mirtarbase	MIMAT0000280	hsa-miR-223-3p	CYB5A	1528	down-regulated
mirtarbase	MIMAT0000280	hsa-miR-223-3p	ECT2	1894	down-regulated
mirtarbase	MIMAT0000280	hsa-miR-223-3p	CXCL2	2920	down-regulated
mirtarbase	MIMAT0000280	hsa-miR-223-3p	IGF1R	3480	down-regulated
mirtarbase	MIMAT0000280	hsa-miR-223-3p	IL6	3569	down-regulated
mirtarbase	MIMAT0000280	hsa-miR-223-3p	MEF2C	4208	down-regulated
mirtarbase	MIMAT0000280	hsa-miR-223-3p	PAX6	5080	down-regulated
mirtarbase	MIMAT0000280	hsa-miR-223-3p	SLC2A4	6517	down-regulated
mirtarbase	MIMAT0000280	hsa-miR-223-3p	TOX	9760	down-regulated
mirtarbase	MIMAT0000280	hsa-miR-223-3p	HAX1	10456	down-regulated
mirtarbase	MIMAT0027484	hsa-miR-6792-5p	MYCN	4613	down-regulated
mirtarbase	MIMAT0027484	hsa-miR-6792-5p	HOXC8	3224	down-regulated
mirtarbase	MIMAT0027484	hsa-miR-6792-5p	SLC16A1	6566	down-regulated
mirtarbase	MIMAT0027484	hsa-miR-6792-5p	G3BP1	10146	down-regulated
mirtarbase	MIMAT0027484	hsa-miR-6792-5p	TRIM71	131405	down-regulated
mirtarbase	MIMAT0027484	hsa-miR-6792-5p	JARID2	3720	down-regulated
mirtarbase	MIMAT0000420	hsa-miR-30b-5p	SMAD1	4086	down-regulated
mirtarbase	MIMAT0000420	hsa-miR-30b-5p	NOTCH1	4851	down-regulated
mirtarbase	MIMAT0000420	hsa-miR-30b-5p	BCL6	604	down-regulated
mirtarbase	MIMAT0000420	hsa-miR-30b-5p	BCL2	596	down-regulated
mirtarbase	MIMAT0000420	hsa-miR-30b-5p	HOXA1	3198	down-regulated
mirtarbase	MIMAT0000420	hsa-miR-30b-5p	SOCS1	8651	down-regulated
mirtarbase	MIMAT0000420	hsa-miR-30b-5p	MBNL2	10150	down-regulated
mirtarbase	MIMAT0000420	hsa-miR-30b-5p	TP53	7157	down-regulated
mirtarbase	MIMAT0000420	hsa-miR-30b-5p	BCL9	607	down-regulated
mirtarbase	MIMAT0000420	hsa-miR-30b-5p	CAT	847	down-regulated
mirtarbase	MIMAT0000420	hsa-miR-30b-5p	RUNX2	860	down-regulated
mirtarbase	MIMAT0000420	hsa-miR-30b-5p	EIF2S1	1965	down-regulated
mirtarbase	MIMAT0000420	hsa-miR-30b-5p	ERG	2078	down-regulated
mirtarbase	MIMAT0000420	hsa-miR-30b-5p	MBNL1	4154	down-regulated
mirtarbase	MIMAT0000420	hsa-miR-30b-5p	SERPINE1	5054	down-regulated
mirtarbase	MIMAT0000420	hsa-miR-30b-5p	PDGFRB	5159	down-regulated
mirtarbase	MIMAT0000420	hsa-miR-30b-5p	SIX1	6495	down-regulated
mirtarbase	MIMAT0000420	hsa-miR-30b-5p	SNAI1	6615	down-regulated
mirtarbase	MIMAT0000420	hsa-miR-30b-5p	BECN1	8678	down-regulated
mirtarbase	MIMAT0000420	hsa-miR-30b-5p	CCNE2	9134	down-regulated
mirtarbase	MIMAT0000420	hsa-miR-30b-5p	ATG12	9140	down-regulated
mirtarbase	MIMAT0000420	hsa-miR-30b-5p	RASAL2	9462	down-regulated
mirtarbase	MIMAT0000420	hsa-miR-30b-5p	MBNL3	55796	down-regulated
mirtarbase	MIMAT0000420	hsa-miR-30b-5p	EIF5A2	56648	down-regulated
mirtarbase	MIMAT0000420	hsa-miR-30b-5p	CTHRC1	115908	down-regulated
mirtarbase	MIMAT0000420	hsa-miR-30b-5p	DLL4	54567	down-regulated
