# Supplementary material for: A plasma‐derived exosomal microRNA signature by small RNA sequencing for early detection of postmenopausal osteoporosis
Source: Clin Transl Med. 2024 Apr 1;14(4):e1637. doi: 10.1002/ctm2.1637 (PMC10983017; doi:10.1002/ctm2.1637)
Supplement: Supplementary file 15 — Supporting Information [file CTM2-14-e1637-s004.xlsx]

## Sheet: Sheet1
ID	Description	GeneRatio	BgRatio	pvalue	p.adjust	qvalue	geneID	Count
GO:0097191	extrinsic apoptotic signaling pathway	14/90	221/18800	2.61622e-12	8.2411e-09	4.78631e-09	MAPK7/ACVR1B/BCL2L11/BRCA1/TGFB1/FGFR3/HMOX1/IFNG/IL4/NOS3/RFFL/SNAI2/SFRP1/IGF1	14
GO:0048732	gland development	16/90	431/18800	2.00743e-10	3.16171e-07	1.83627e-07	MAFB/CCND1/CDKN1B/MYC/BCL2L11/TGFB1/FBXW7/GATA3/HMOX1/HNF4A/PSAP/SNAI2/SMAD4/SFRP1/SP3/SRF	16
GO:0070482	response to oxygen levels	14/90	324/18800	4.28614e-10	4.50045e-07	2.61379e-07	CDKN1B/MYC/TP53/CCNA2/HMOX1/MMP14/PDGFRB/BACH1/SMAD4/SFRP1/EGLN3/SRF/CCN2/RHOA	14
GO:0043627	response to estrogen	8/90	68/18800	1.17434e-09	9.24792e-07	5.37106e-07	CCND1/MYC/BRCA1/GATA3/HMOX1/MMP14/PDGFRB/SFRP1	8
GO:0036293	response to decreased oxygen levels	13/90	299/18800	1.76491e-09	1.11189e-06	6.4577e-07	CDKN1B/MYC/TP53/CCNA2/HMOX1/MMP14/BACH1/SMAD4/SFRP1/EGLN3/SRF/CCN2/RHOA	13
GO:2001233	regulation of apoptotic signaling pathway	14/90	370/18800	2.39034e-09	1.25493e-06	7.28843e-07	MAPK7/MYC/BCL2L11/BRCA1/TP53/FBXW7/HMOX1/IL4/NOS3/RFFL/SNAI2/SFRP1/BBC3/IGF1	14
GO:0048145	regulation of fibroblast proliferation	8/90	79/18800	3.9712e-09	1.78704e-06	1.03789e-06	MYC/CDK4/TP53/CCNA2/PDGFRB/SFRP1/CDKN1A/IGF1	8
GO:0048144	fibroblast proliferation	8/90	81/18800	4.8581e-09	1.91288e-06	1.11097e-06	MYC/CDK4/TP53/CCNA2/PDGFRB/SFRP1/CDKN1A/IGF1	8
GO:0032355	response to estradiol	9/90	123/18800	7.39333e-09	2.58767e-06	1.50288e-06	CCND1/CDKN1B/MYC/BCL2L11/TGFB1/CCNA2/PDGFRB/SFRP1/CCN2	9
GO:0048660	regulation of smooth muscle cell proliferation	10/90	170/18800	8.59868e-09	2.70858e-06	1.5731e-06	CDKN1B/MYC/TGFB1/HMOX1/IFNG/NOS3/PDGFRB/CDKN1A/IGF1/RHOA	10
GO:0048659	smooth muscle cell proliferation	10/90	173/18800	1.01721e-08	2.91291e-06	1.69178e-06	CDKN1B/MYC/TGFB1/HMOX1/IFNG/NOS3/PDGFRB/CDKN1A/IGF1/RHOA	10
GO:0001666	response to hypoxia	12/90	286/18800	1.16289e-08	3.05258e-06	1.77289e-06	CDKN1B/MYC/TP53/CCNA2/HMOX1/MMP14/BACH1/SMAD4/SFRP1/EGLN3/SRF/RHOA	12
GO:0033002	muscle cell proliferation	11/90	233/18800	1.47343e-08	3.57022e-06	2.07353e-06	MAPK14/CDKN1B/MYC/TGFB1/HMOX1/IFNG/NOS3/PDGFRB/CDKN1A/IGF1/RHOA	11
GO:0097193	intrinsic apoptotic signaling pathway	12/90	295/18800	1.64074e-08	3.69166e-06	2.14406e-06	MAPK7/MYC/BCL2L11/BRCA1/TP53/E2F2/FBXW7/HMOX1/SNAI2/CDKN1A/PPM1F/BBC3	12
GO:0048608	reproductive structure development	14/90	433/18800	1.76035e-08	3.69674e-06	2.14701e-06	MAPK14/CCND1/CDKN1B/MYC/BCL2L11/GATA3/MMP14/NOS3/PDGFRB/PSAP/SMAD4/SFRP1/DHCR24/SP3	14
GO:0061458	reproductive system development	14/90	436/18800	1.91967e-08	3.7457e-06	2.17545e-06	MAPK14/CCND1/CDKN1B/MYC/BCL2L11/GATA3/MMP14/NOS3/PDGFRB/PSAP/SMAD4/SFRP1/DHCR24/SP3	14
GO:2001237	negative regulation of extrinsic apoptotic signaling pathway	8/90	97/18800	2.05127e-08	3.7457e-06	2.17545e-06	MAPK7/BRCA1/HMOX1/IL4/NOS3/RFFL/SNAI2/IGF1	8
GO:0071478	cellular response to radiation	10/90	187/18800	2.1404e-08	3.7457e-06	2.17545e-06	MAPK14/MYC/BRCA1/TP53/AURKB/GATA3/POLD1/SNAI2/SFRP1/CDKN1A	10
GO:0045926	negative regulation of growth	11/90	245/18800	2.47284e-08	4.09971e-06	2.38105e-06	CDKN1B/ACVR1B/TGFB1/TP53/FGFR3/HNF4A/MT1M/SMAD4/SFRP1/CDKN1A/EI24	11
GO:0010212	response to ionizing radiation	9/90	142/18800	2.60593e-08	4.10434e-06	2.38374e-06	MAPK14/CCND1/MYC/BRCA1/TP53/GATA3/SNAI2/SFRP1/CDKN1A	9
GO:0044843	cell cycle G1/S phase transition	11/90	255/18800	3.7273e-08	5.59095e-06	3.24714e-06	CCND1/CDKN1B/MYC/ACVR1B/CDK4/TP53/CCNA2/FBXW7/BACH1/E2F3/CDKN1A	11
GO:0006163	purine nucleotide metabolic process	13/90	394/18800	4.71678e-08	6.53637e-06	3.79623e-06	MYC/TGFB1/IFNG/IL4/LDHA/NOS3/PDE2A/ADCY6/AK2/ALDOA/IGF1/TPI1/RHOA	13
GO:0043281	regulation of cysteine-type endopeptidase activity involved in apoptotic process	10/90	204/18800	4.88288e-08	6.53637e-06	3.79623e-06	MYC/BCL2L11/RFFL/DHCR24/EGLN3/PPM1F/BBC3/DLC1/CCN2/RHOA	10
GO:2001236	regulation of extrinsic apoptotic signaling pathway	9/90	153/18800	4.98009e-08	6.53637e-06	3.79623e-06	MAPK7/BRCA1/HMOX1/IL4/NOS3/RFFL/SNAI2/SFRP1/IGF1	9
GO:0044839	cell cycle G2/M phase transition	9/90	155/18800	5.57172e-08	7.02036e-06	4.07732e-06	CCND1/CDK4/BRCA1/TP53/AURKB/CCNA2/BACH1/CDKN1A/CCNG1	9
GO:0001667	ameboidal-type cell migration	14/90	480/18800	6.35301e-08	7.48521e-06	4.3473e-06	SP1/ACVR1B/TGFB1/FBXW7/GATA3/HMOX1/IFNG/IL4/NOS3/RFFL/EFNB1/PPM1F/SRF/RHOA	14
GO:0002573	myeloid leukocyte differentiation	10/90	210/18800	6.4159e-08	7.48521e-06	4.3473e-06	MAPK14/MAFB/MYC/TGFB1/FBXW7/GATA3/IFNG/IL4/SFRP1/SP3	10
GO:0071479	cellular response to ionizing radiation	7/90	75/18800	6.92863e-08	7.7178e-06	4.48239e-06	MAPK14/BRCA1/TP53/GATA3/SNAI2/SFRP1/CDKN1A	7
GO:1902895	positive regulation of miRNA transcription	6/90	45/18800	7.12649e-08	7.7178e-06	4.48239e-06	MYC/TGFB1/TP53/GATA3/SMAD4/SRF	6
GO:0046034	ATP metabolic process	11/90	273/18800	7.46874e-08	7.7178e-06	4.48239e-06	MYC/TGFB1/TP53/IFNG/IL4/LDHA/AK2/ALDOA/IGF1/TPI1/RHOA	11
GO:0010638	positive regulation of organelle organization	14/90	487/18800	7.5953e-08	7.7178e-06	4.48239e-06	CDKN1B/BCL2L11/TP53/AURKB/FSCN1/FEN1/PDGFRB/SFRP1/G3BP1/PPM1F/BBC3/IGF1/CCN2/RHOA	14
GO:1901652	response to peptide	14/90	491/18800	8.40011e-08	8.22337e-06	4.77601e-06	MAPK14/CDKN1B/SP1/MYC/CDK4/BCL2L11/TP53/CCNA2/CYP11B2/ADCY6/BTG2/CACNB1/IGF1/CCN2	14
GO:0001558	regulation of cell growth	13/90	415/18800	8.63187e-08	8.22337e-06	4.77601e-06	CDKN1B/ACVR1B/TGFB1/TP53/HNF4A/MMP14/SMAD4/SFRP1/CDKN1A/SRF/EI24/IGF1/RHOA	13
GO:0072521	purine-containing compound metabolic process	13/90	416/18800	8.87602e-08	8.22337e-06	4.77601e-06	MYC/TGFB1/IFNG/IL4/LDHA/NOS3/PDE2A/ADCY6/AK2/ALDOA/IGF1/TPI1/RHOA	13
GO:0007548	sex differentiation	11/90	281/18800	1.00068e-07	9.00614e-06	5.23063e-06	CCND1/MYC/BCL2L11/GATA3/HNF4A/MMP14/NOS3/PDGFRB/SMAD4/SFRP1/DHCR24	11
GO:0048146	positive regulation of fibroblast proliferation	6/90	48/18800	1.06142e-07	9.28739e-06	5.39398e-06	MYC/CDK4/CCNA2/PDGFRB/CDKN1A/IGF1	6
GO:2000116	regulation of cysteine-type endopeptidase activity	10/90	229/18800	1.44304e-07	1.22853e-05	7.13513e-06	MYC/BCL2L11/RFFL/DHCR24/EGLN3/PPM1F/BBC3/DLC1/CCN2/RHOA	10
GO:0043280	positive regulation of cysteine-type endopeptidase activity involved in apoptotic process	8/90	125/18800	1.49734e-07	1.24122e-05	7.20881e-06	MYC/BCL2L11/EGLN3/PPM1F/BBC3/DLC1/CCN2/RHOA	8
GO:0072593	reactive oxygen species metabolic process	10/90	231/18800	1.56467e-07	1.26377e-05	7.33982e-06	MAPK14/DHFR/BRCA1/TGFB1/TP53/NOS3/PDGFRB/CDKN1A/CCN2/RHOA	10
GO:0009314	response to radiation	13/90	438/18800	1.60875e-07	1.26689e-05	7.3579e-06	MAPK14/CCND1/MYC/BRCA1/TP53/AURKB/FEN1/GATA3/POLD1/SNAI2/SFRP1/CDKN1A/SMC1A	13
GO:0044772	mitotic cell cycle phase transition	13/90	440/18800	1.69518e-07	1.30017e-05	7.55121e-06	CCND1/CDKN1B/MYC/ACVR1B/CDK4/BRCA1/TP53/AURKB/CCNA2/BACH1/E2F3/CDKN1A/CCNG1	13
GO:0009150	purine ribonucleotide metabolic process	12/90	366/18800	1.73356e-07	1.30017e-05	7.55121e-06	MYC/TGFB1/IFNG/IL4/LDHA/PDE2A/ADCY6/AK2/ALDOA/IGF1/TPI1/RHOA	12
GO:0045862	positive regulation of proteolysis	12/90	369/18800	1.89273e-07	1.38653e-05	8.05278e-06	MYC/BCL2L11/FBXW7/IFNG/MMP14/FURIN/EGLN3/PPM1F/BBC3/DLC1/CCN2/RHOA	12
GO:1903706	regulation of hemopoiesis	12/90	371/18800	2.00596e-07	1.43609e-05	8.34058e-06	MAPK14/MAFB/MYC/ACVR1B/TGFB1/FBXW7/GATA3/IFNG/IL4/MMP14/SFRP1/RHOA	12
GO:0046031	ADP metabolic process	7/90	90/18800	2.46111e-07	1.72278e-05	1.00057e-05	MYC/IFNG/LDHA/AK2/ALDOA/IGF1/TPI1	7
GO:0030308	negative regulation of cell growth	9/90	186/18800	2.65234e-07	1.81628e-05	1.05487e-05	CDKN1B/ACVR1B/TGFB1/TP53/HNF4A/SMAD4/SFRP1/CDKN1A/EI24	9
GO:0009259	ribonucleotide metabolic process	12/90	384/18800	2.90143e-07	1.90566e-05	1.10678e-05	MYC/TGFB1/IFNG/IL4/LDHA/PDE2A/ADCY6/AK2/ALDOA/IGF1/TPI1/RHOA	12
GO:0031099	regeneration	9/90	188/18800	2.90386e-07	1.90566e-05	1.10678e-05	CCND1/CDKN1B/MYC/DHFR/CCNA2/HMOX1/CDKN1A/PTPRF/IGF1	9
GO:0030099	myeloid cell differentiation	12/90	391/18800	3.5184e-07	2.2591e-05	1.31205e-05	MAPK14/MAFB/MYC/ACVR1B/TGFB1/FBXW7/GATA3/IFNG/IL4/SFRP1/SP3/SRF	12
GO:0000086	G2/M transition of mitotic cell cycle	8/90	140/18800	3.58587e-07	2.2591e-05	1.31205e-05	CCND1/CDK4/BRCA1/AURKB/CCNA2/BACH1/CDKN1A/CCNG1	8
GO:1902893	regulation of miRNA transcription	6/90	59/18800	3.73636e-07	2.30775e-05	1.34031e-05	MYC/TGFB1/TP53/GATA3/SMAD4/SRF	6
GO:0019693	ribose phosphate metabolic process	12/90	394/18800	3.8168e-07	2.3121e-05	1.34283e-05	MYC/TGFB1/IFNG/IL4/LDHA/PDE2A/ADCY6/AK2/ALDOA/IGF1/TPI1/RHOA	12
GO:0071214	cellular response to abiotic stimulus	11/90	323/18800	4.03864e-07	2.35587e-05	1.36826e-05	MAPK14/MYC/BRCA1/TP53/AURKB/GATA3/POLD1/PDE2A/SNAI2/SFRP1/CDKN1A	11
GO:0104004	cellular response to environmental stimulus	11/90	323/18800	4.03864e-07	2.35587e-05	1.36826e-05	MAPK14/MYC/BRCA1/TP53/AURKB/GATA3/POLD1/PDE2A/SNAI2/SFRP1/CDKN1A	11
GO:0061614	miRNA transcription	6/90	60/18800	4.13563e-07	2.36859e-05	1.37564e-05	MYC/TGFB1/TP53/GATA3/SMAD4/SRF	6
GO:2001056	positive regulation of cysteine-type endopeptidase activity	8/90	143/18800	4.2178e-07	2.37251e-05	1.37792e-05	MYC/BCL2L11/EGLN3/PPM1F/BBC3/DLC1/CCN2/RHOA	8
GO:0045787	positive regulation of cell cycle	11/90	329/18800	4.84637e-07	2.67826e-05	1.55549e-05	CCND1/CDKN1B/MYC/CDK4/BCL2L11/AURKB/FEN1/PDGFRB/IGF1/CCN2/RHOA	11
GO:0016049	cell growth	13/90	484/18800	5.01972e-07	2.72623e-05	1.58335e-05	CDKN1B/ACVR1B/TGFB1/TP53/HNF4A/MMP14/SMAD4/SFRP1/CDKN1A/SRF/EI24/IGF1/RHOA	13
GO:2000377	regulation of reactive oxygen species metabolic process	8/90	147/18800	5.20698e-07	2.78e-05	1.61458e-05	MAPK14/DHFR/BRCA1/TGFB1/TP53/PDGFRB/CDKN1A/RHOA	8
GO:0009117	nucleotide metabolic process	13/90	487/18800	5.38236e-07	2.82574e-05	1.64115e-05	MYC/TGFB1/IFNG/IL4/LDHA/NOS3/PDE2A/ADCY6/AK2/ALDOA/IGF1/TPI1/RHOA	13
GO:0009135	purine nucleoside diphosphate metabolic process	7/90	103/18800	6.20676e-07	3.15343e-05	1.83147e-05	MYC/IFNG/LDHA/AK2/ALDOA/IGF1/TPI1	7
GO:0009179	purine ribonucleoside diphosphate metabolic process	7/90	103/18800	6.20676e-07	3.15343e-05	1.83147e-05	MYC/IFNG/LDHA/AK2/ALDOA/IGF1/TPI1	7
GO:0006753	nucleoside phosphate metabolic process	13/90	495/18800	6.46674e-07	3.23337e-05	1.87789e-05	MYC/TGFB1/IFNG/IL4/LDHA/NOS3/PDE2A/ADCY6/AK2/ALDOA/IGF1/TPI1/RHOA	13
GO:0003170	heart valve development	6/90	65/18800	6.69381e-07	3.29461e-05	1.91346e-05	TGFB1/GATA3/NOS3/PDE2A/SNAI2/SMAD4	6
GO:0045637	regulation of myeloid cell differentiation	9/90	208/18800	6.80075e-07	3.29575e-05	1.91412e-05	MAPK14/MAFB/MYC/ACVR1B/TGFB1/FBXW7/IFNG/IL4/SFRP1	9
GO:0006090	pyruvate metabolic process	7/90	106/18800	7.54612e-07	3.60156e-05	2.09173e-05	MYC/IFNG/LDHA/LDHB/ALDOA/IGF1/TPI1	7
GO:1902749	regulation of cell cycle G2/M phase transition	7/90	108/18800	8.56747e-07	4.02799e-05	2.3394e-05	CCND1/CDK4/BRCA1/TP53/AURKB/CDKN1A/CCNG1	7
GO:0042060	wound healing	12/90	429/18800	9.3835e-07	4.34677e-05	2.52454e-05	MAPK14/TGFB1/HMOX1/HNF4A/NOS3/PDGFRB/TSKU/SMAD4/CDKN1A/SRF/IGF1/RHOA	12
GO:0002262	myeloid cell homeostasis	8/90	160/18800	9.90892e-07	4.52364e-05	2.62726e-05	MAPK14/MAFB/ACVR1B/BCL2L11/GATA3/HMOX1/SP3/SRF	8
GO:1902105	regulation of leukocyte differentiation	10/90	283/18800	1.00981e-06	4.54415e-05	2.63918e-05	MAFB/MYC/TGFB1/FBXW7/GATA3/IFNG/IL4/MMP14/SFRP1/RHOA	10
GO:0009185	ribonucleoside diphosphate metabolic process	7/90	112/18800	1.09607e-06	4.79759e-05	2.78637e-05	MYC/IFNG/LDHA/AK2/ALDOA/IGF1/TPI1	7
GO:0050867	positive regulation of cell activation	12/90	436/18800	1.11178e-06	4.79759e-05	2.78637e-05	TGFB1/GATA3/IFNG/IL4/MMP14/PDGFRB/CDKN1A/SLC7A1/EFNB1/IGF1/CCN2/RHOA	12
GO:0010631	epithelial cell migration	11/90	358/18800	1.11182e-06	4.79759e-05	2.78637e-05	SP1/TGFB1/FBXW7/GATA3/HMOX1/IFNG/IL4/NOS3/PPM1F/SRF/RHOA	11
GO:0046661	male sex differentiation	8/90	164/18800	1.19394e-06	5.06584e-05	2.94217e-05	CCND1/BCL2L11/GATA3/MMP14/PDGFRB/SMAD4/SFRP1/DHCR24	8
GO:0090132	epithelium migration	11/90	361/18800	1.20615e-06	5.06584e-05	2.94217e-05	SP1/TGFB1/FBXW7/GATA3/HMOX1/IFNG/IL4/NOS3/PPM1F/SRF/RHOA	11
GO:0010632	regulation of epithelial cell migration	10/90	290/18800	1.25959e-06	5.11078e-05	2.96827e-05	SP1/TGFB1/FBXW7/GATA3/HMOX1/IFNG/IL4/NOS3/PPM1F/RHOA	10
GO:0000082	G1/S transition of mitotic cell cycle	9/90	225/18800	1.30836e-06	5.11078e-05	2.96827e-05	CCND1/CDKN1B/MYC/ACVR1B/CDK4/TP53/BACH1/E2F3/CDKN1A	9
GO:0060348	bone development	9/90	225/18800	1.30836e-06	5.11078e-05	2.96827e-05	MAPK14/TP53/FGFR3/FBXW7/MMP14/TSKU/SRF/IGF1/RHOA	9
GO:0000077	DNA damage checkpoint signaling	7/90	115/18800	1.3103e-06	5.11078e-05	2.96827e-05	MAPK14/CCND1/CDKN1B/BRCA1/TP53/CDKN1A/CCNG1	7
GO:0050673	epithelial cell proliferation	12/90	443/18800	1.31309e-06	5.11078e-05	2.96827e-05	CCND1/CDKN1B/SP1/MYC/TGFB1/FBXW7/GATA3/HMOX1/MMP14/SNAI2/SFRP1/IGF1	12
GO:0048662	negative regulation of smooth muscle cell proliferation	6/90	73/18800	1.33792e-06	5.11078e-05	2.96827e-05	CDKN1B/HMOX1/IFNG/NOS3/CDKN1A/RHOA	6
GO:0008406	gonad development	9/90	226/18800	1.35734e-06	5.11078e-05	2.96827e-05	CCND1/MYC/BCL2L11/GATA3/MMP14/NOS3/PDGFRB/SMAD4/SFRP1	9
GO:0003205	cardiac chamber development	8/90	167/18800	1.3686e-06	5.11078e-05	2.96827e-05	TGFB1/TP53/GATA3/NDST1/NOS3/PDE2A/SMAD4/SRF	8
GO:0051098	regulation of binding	11/90	366/18800	1.3791e-06	5.11078e-05	2.96827e-05	MYC/TGFB1/AURKB/FBXW7/GATA3/HMOX1/IFNG/SMAD4/CDKN1A/PTPRF/IGF1	11
GO:0090130	tissue migration	11/90	366/18800	1.3791e-06	5.11078e-05	2.96827e-05	SP1/TGFB1/FBXW7/GATA3/HMOX1/IFNG/IL4/NOS3/PPM1F/SRF/RHOA	11
GO:0002761	regulation of myeloid leukocyte differentiation	7/90	117/18800	1.47176e-06	5.39076e-05	3.13088e-05	MAFB/MYC/TGFB1/FBXW7/IFNG/IL4/SFRP1	7
GO:0000075	cell cycle checkpoint signaling	8/90	170/18800	1.56459e-06	5.60053e-05	3.25271e-05	MAPK14/CCND1/CDKN1B/BRCA1/TP53/AURKB/CDKN1A/CCNG1	8
GO:0072331	signal transduction by p53 class mediator	8/90	170/18800	1.56459e-06	5.60053e-05	3.25271e-05	CDKN1B/MYC/TP53/AURKB/E2F2/RFFL/SNAI2/CDKN1A	8
GO:0045137	development of primary sexual characteristics	9/90	231/18800	1.62669e-06	5.75737e-05	3.34379e-05	CCND1/MYC/BCL2L11/GATA3/MMP14/NOS3/PDGFRB/SMAD4/SFRP1	9
GO:0051101	regulation of DNA binding	7/90	121/18800	1.845e-06	6.34825e-05	3.68697e-05	MYC/TGFB1/FBXW7/GATA3/HMOX1/IFNG/IGF1	7
GO:0010950	positive regulation of endopeptidase activity	8/90	174/18800	1.86274e-06	6.34825e-05	3.68697e-05	MYC/BCL2L11/EGLN3/PPM1F/BBC3/DLC1/CCN2/RHOA	8
GO:0042770	signal transduction in response to DNA damage	8/90	174/18800	1.86274e-06	6.34825e-05	3.68697e-05	MAPK14/CCND1/CDKN1B/BRCA1/TP53/SNAI2/CDKN1A/CCNG1	8
GO:0097305	response to alcohol	9/90	235/18800	1.87424e-06	6.34825e-05	3.68697e-05	CCND1/MYC/CDK4/BRCA1/TGFB1/GATA3/ADCY6/SFRP1/RHOA	9
GO:0031570	DNA integrity checkpoint signaling	7/90	123/18800	2.05944e-06	6.84023e-05	3.97271e-05	MAPK14/CCND1/CDKN1B/BRCA1/TP53/CDKN1A/CCNG1	7
GO:0050678	regulation of epithelial cell proliferation	11/90	382/18800	2.08819e-06	6.84023e-05	3.97271e-05	CCND1/CDKN1B/SP1/MYC/TGFB1/FBXW7/GATA3/HMOX1/SNAI2/SFRP1/IGF1	11
GO:0045981	positive regulation of nucleotide metabolic process	5/90	44/18800	2.10636e-06	6.84023e-05	3.97271e-05	MYC/IFNG/IL4/NOS3/IGF1	5
GO:1900544	positive regulation of purine nucleotide metabolic process	5/90	44/18800	2.10636e-06	6.84023e-05	3.97271e-05	MYC/IFNG/IL4/NOS3/IGF1	5
GO:0001701	in utero embryonic development	11/90	387/18800	2.36741e-06	7.53266e-05	4.37486e-05	MYC/ACVR1B/BCL2L11/TP53/GATA3/NOS3/FURIN/SMAD4/SP3/SRF/IGF1	11
GO:0045786	negative regulation of cell cycle	11/90	387/18800	2.36741e-06	7.53266e-05	4.37486e-05	MAPK14/CCND1/CDKN1B/BRCA1/TGFB1/TP53/AURKB/GATA3/CDKN1A/BTG2/CCNG1	11
GO:0006096	glycolytic process	6/90	81/18800	2.47377e-06	7.6396e-05	4.43697e-05	MYC/IFNG/LDHA/ALDOA/IGF1/TPI1	6
GO:0010660	regulation of muscle cell apoptotic process	6/90	81/18800	2.47377e-06	7.6396e-05	4.43697e-05	TP53/HMOX1/IFNG/SMAD4/E2F3/IGF1	6
GO:0044773	mitotic DNA damage checkpoint signaling	6/90	81/18800	2.47377e-06	7.6396e-05	4.43697e-05	CCND1/CDKN1B/BRCA1/TP53/CDKN1A/CCNG1	6
GO:1901214	regulation of neuron death	10/90	313/18800	2.49958e-06	7.64435e-05	4.43973e-05	BCL2L11/TP53/FBXW7/GATA3/HMOX1/IFNG/DHCR24/BTG2/EGLN3/RHOA	10
GO:0006757	ATP generation from ADP	6/90	82/18800	2.65888e-06	8.05332e-05	4.67725e-05	MYC/IFNG/LDHA/ALDOA/IGF1/TPI1	6
GO:0007346	regulation of mitotic cell cycle	12/90	478/18800	2.88688e-06	8.66063e-05	5.02997e-05	CCND1/CDKN1B/MYC/CDK4/BRCA1/TP53/AURKB/PDGFRB/CDKN1A/BTG2/IGF1/CCNG1	12
GO:0007093	mitotic cell cycle checkpoint signaling	7/90	130/18800	2.98129e-06	8.77671e-05	5.09738e-05	CCND1/CDKN1B/BRCA1/TP53/AURKB/CDKN1A/CCNG1	7
GO:0009132	nucleoside diphosphate metabolic process	7/90	130/18800	2.98129e-06	8.77671e-05	5.09738e-05	MYC/IFNG/LDHA/AK2/ALDOA/IGF1/TPI1	7
GO:0010657	muscle cell apoptotic process	6/90	85/18800	3.28303e-06	9.48766e-05	5.51029e-05	TP53/HMOX1/IFNG/SMAD4/E2F3/IGF1	6
GO:0044774	mitotic DNA integrity checkpoint signaling	6/90	85/18800	3.28303e-06	9.48766e-05	5.51029e-05	CCND1/CDKN1B/BRCA1/TP53/CDKN1A/CCNG1	6
GO:0044346	fibroblast apoptotic process	4/90	22/18800	3.36292e-06	9.63017e-05	5.59306e-05	MYC/BCL2L11/TP53/SFRP1	4
GO:0034101	erythrocyte homeostasis	7/90	133/18800	3.47029e-06	9.84812e-05	5.71965e-05	MAPK14/MAFB/ACVR1B/GATA3/HMOX1/SP3/SRF	7
GO:0050731	positive regulation of peptidyl-tyrosine phosphorylation	8/90	190/18800	3.58801e-06	0.000100785	5.85343e-05	TGFB1/TP53/FGFR3/FBXW7/TNK2/IFNG/IL4/IGF1	8
GO:0002762	negative regulation of myeloid leukocyte differentiation	5/90	49/18800	3.62949e-06	0.000100785	5.85343e-05	MAFB/MYC/FBXW7/IL4/SFRP1	5
GO:0006352	DNA-templated transcription, initiation	7/90	134/18800	3.64745e-06	0.000100785	5.85343e-05	MYC/CDK4/TP53/E2F2/GTF3C4/E2F3/SRF	7
GO:0010952	positive regulation of peptidase activity	8/90	192/18800	3.87746e-06	0.000106209	6.16844e-05	MYC/BCL2L11/EGLN3/PPM1F/BBC3/DLC1/CCN2/RHOA	8
GO:1902041	regulation of extrinsic apoptotic signaling pathway via death domain receptors	5/90	50/18800	4.01761e-06	0.000108929	6.32642e-05	BRCA1/HMOX1/NOS3/RFFL/SFRP1	5
GO:0044089	positive regulation of cellular component biogenesis	12/90	494/18800	4.04592e-06	0.000108929	6.32642e-05	CDKN1B/BCL2L11/TGFB1/TP53/FSCN1/IFNG/SFRP1/G3BP1/PPM1F/SRF/CCN2/RHOA	12
GO:0009410	response to xenobiotic stimulus	11/90	411/18800	4.21543e-06	0.000112531	6.53561e-05	CCND1/CDKN1B/MYC/CDK4/TP53/GATA3/HMOX1/HNF4A/SFRP1/PPM1F/RHOA	11
GO:0061448	connective tissue development	9/90	260/18800	4.28811e-06	0.000112766	6.5493e-05	MAPK14/CDK4/TGFB1/FGFR3/PDGFRB/SNAI2/TSKU/SRF/CCN2	9
GO:1903578	regulation of ATP metabolic process	6/90	89/18800	4.29586e-06	0.000112766	6.5493e-05	MYC/TP53/IFNG/IL4/IGF1/RHOA	6
GO:0050730	regulation of peptidyl-tyrosine phosphorylation	9/90	261/18800	4.42401e-06	0.00011517	6.68893e-05	TGFB1/TP53/FGFR3/FBXW7/TNK2/IFNG/IL4/SFRP1/IGF1	9
GO:2000679	positive regulation of transcription regulatory region DNA binding	4/90	24/18800	4.84946e-06	0.000124252	7.2164e-05	TGFB1/GATA3/IFNG/IGF1	4
GO:0008584	male gonad development	7/90	140/18800	4.87639e-06	0.000124252	7.2164e-05	CCND1/BCL2L11/GATA3/MMP14/PDGFRB/SMAD4/SFRP1	7
GO:2000677	regulation of transcription regulatory region DNA binding	5/90	52/18800	4.89121e-06	0.000124252	7.2164e-05	TGFB1/FBXW7/GATA3/IFNG/IGF1	5
GO:0031032	actomyosin structure organization	8/90	199/18800	5.05178e-06	0.000126777	7.36305e-05	PDGFRB/SMAD4/SFRP1/PPM1F/SRF/DLC1/CCN2/RHOA	8
GO:0019216	regulation of lipid metabolic process	10/90	339/18800	5.07388e-06	0.000126777	7.36305e-05	CDK4/BRCA1/TGFB1/FGFR3/FBXW7/HNF4A/IFNG/PDGFRB/PSAP/SNAI2	10
GO:0046546	development of primary male sexual characteristics	7/90	141/18800	5.11134e-06	0.000126777	7.36305e-05	CCND1/BCL2L11/GATA3/MMP14/PDGFRB/SMAD4/SFRP1	7
GO:0001503	ossification	11/90	420/18800	5.18066e-06	0.000127493	7.4046e-05	MAPK14/TGFB1/FGFR3/MMP14/SNAI2/SMAD4/SFRP1/SP3/IGF1/CCN2/RHOA	11
GO:0071456	cellular response to hypoxia	7/90	143/18800	5.6096e-06	0.000136979	7.95551e-05	MYC/TP53/CCNA2/HMOX1/BACH1/SFRP1/EGLN3	7
GO:0052548	regulation of endopeptidase activity	11/90	426/18800	5.92686e-06	0.000143612	8.3408e-05	MYC/BCL2L11/FURIN/RFFL/DHCR24/EGLN3/PPM1F/BBC3/DLC1/CCN2/RHOA	11
GO:0007265	Ras protein signal transduction	10/90	347/18800	6.22964e-06	0.000149797	8.69997e-05	TP53/CCNA2/PDGFRB/G3BP1/DHCR24/CDKN1A/RASGRF1/DLC1/IGF1/RHOA	10
GO:0009411	response to UV	7/90	146/18800	6.43233e-06	0.000153319	8.90454e-05	CCND1/MYC/TP53/AURKB/FEN1/POLD1/CDKN1A	7
GO:0003179	heart valve morphogenesis	5/90	55/18800	6.47347e-06	0.000153319	8.90454e-05	TGFB1/GATA3/NOS3/SNAI2/SMAD4	5
GO:0030316	osteoclast differentiation	6/90	96/18800	6.67213e-06	0.000156845	9.10932e-05	MAPK14/MAFB/FBXW7/IFNG/IL4/SFRP1	6
GO:0043523	regulation of neuron apoptotic process	8/90	207/18800	6.75016e-06	0.000157504	9.14758e-05	BCL2L11/TP53/FBXW7/GATA3/HMOX1/BTG2/EGLN3/RHOA	8
GO:1903131	mononuclear cell differentiation	11/90	433/18800	6.91479e-06	0.000160159	9.30178e-05	MAFB/MYC/TP53/GATA3/IFNG/IL4/MMP14/SFRP1/SP3/SRF/RHOA	11
GO:0010389	regulation of G2/M transition of mitotic cell cycle	6/90	97/18800	7.08489e-06	0.000162901	9.46104e-05	CCND1/CDK4/BRCA1/AURKB/CDKN1A/CCNG1	6
GO:0070997	neuron death	10/90	353/18800	7.24007e-06	0.000165262	9.5982e-05	BCL2L11/TP53/FBXW7/GATA3/HMOX1/IFNG/DHCR24/BTG2/EGLN3/RHOA	10
GO:0043388	positive regulation of DNA binding	5/90	57/18800	7.73317e-06	0.000175248	0.000101781	MYC/TGFB1/GATA3/IFNG/IGF1	5
GO:0006165	nucleoside diphosphate phosphorylation	6/90	99/18800	7.97262e-06	0.000179297	0.000104133	MYC/IFNG/LDHA/ALDOA/IGF1/TPI1	6
GO:0036294	cellular response to decreased oxygen levels	7/90	151/18800	8.02568e-06	0.000179297	0.000104133	MYC/TP53/CCNA2/HMOX1/BACH1/SFRP1/EGLN3	7
GO:0048872	homeostasis of number of cells	9/90	282/18800	8.26709e-06	0.00018339	0.00010651	MAPK14/MAFB/ACVR1B/BCL2L11/GATA3/HMOX1/NOS3/SP3/SRF	9
GO:0016052	carbohydrate catabolic process	7/90	152/18800	8.3807e-06	0.00018461	0.000107219	MYC/TP53/IFNG/LDHA/ALDOA/IGF1/TPI1	7
GO:0046939	nucleotide phosphorylation	6/90	100/18800	8.44913e-06	0.000184825	0.000107344	MYC/IFNG/LDHA/ALDOA/IGF1/TPI1	6
GO:1901653	cellular response to peptide	10/90	361/18800	8.80614e-06	0.000191306	0.000111108	SP1/MYC/CDK4/BCL2L11/TP53/CCNA2/CYP11B2/ADCY6/CACNB1/IGF1	10
GO:0008630	intrinsic apoptotic signaling pathway in response to DNA damage	6/90	101/18800	8.94847e-06	0.000191753	0.000111367	BCL2L11/BRCA1/TP53/HMOX1/SNAI2/CDKN1A	6
GO:0110020	regulation of actomyosin structure organization	6/90	101/18800	8.94847e-06	0.000191753	0.000111367	SMAD4/SFRP1/PPM1F/DLC1/CCN2/RHOA	6
GO:0031571	mitotic G1 DNA damage checkpoint signaling	4/90	29/18800	1.06429e-05	0.000226522	0.000131561	CCND1/CDKN1B/TP53/CDKN1A	4
GO:0051017	actin filament bundle assembly	7/90	158/18800	1.07958e-05	0.00022729	0.000132007	FSCN1/SFRP1/PPM1F/SRF/DLC1/CCN2/RHOA	7
GO:2001244	positive regulation of intrinsic apoptotic signaling pathway	5/90	61/18800	1.08234e-05	0.00022729	0.000132007	MYC/BCL2L11/TP53/FBXW7/BBC3	5
GO:0051251	positive regulation of lymphocyte activation	10/90	371/18800	1.11692e-05	0.000231525	0.000134466	TGFB1/GATA3/IFNG/IL4/MMP14/CDKN1A/SLC7A1/EFNB1/IGF1/RHOA	10
GO:0022407	regulation of cell-cell adhesion	11/90	456/18800	1.12455e-05	0.000231525	0.000134466	MAPK14/MAPK7/TGFB1/GATA3/IFNG/IL4/SLC7A1/EFNB1/PPM1F/IGF1/RHOA	11
GO:0052547	regulation of peptidase activity	11/90	456/18800	1.12455e-05	0.000231525	0.000134466	MYC/BCL2L11/FURIN/RFFL/DHCR24/EGLN3/PPM1F/BBC3/DLC1/CCN2/RHOA	11
GO:0071900	regulation of protein serine/threonine kinase activity	10/90	372/18800	1.14332e-05	0.00023386	0.000135822	CCND1/CDKN1B/TGFB1/CCNA2/IFNG/PDGFRB/SFRP1/CDKN1A/CCNG1/RHOA	10
GO:0018108	peptidyl-tyrosine phosphorylation	10/90	373/18800	1.17024e-05	0.000237824	0.000138125	TGFB1/TP53/FGFR3/FBXW7/TNK2/IFNG/IL4/PDGFRB/SFRP1/IGF1	10
GO:0003279	cardiac septum development	6/90	106/18800	1.1817e-05	0.000238612	0.000138582	TP53/GATA3/NDST1/NOS3/PDE2A/SMAD4	6
GO:0044819	mitotic G1/S transition checkpoint signaling	4/90	30/18800	1.22355e-05	0.000243935	0.000141674	CCND1/CDKN1B/TP53/CDKN1A	4
GO:0045671	negative regulation of osteoclast differentiation	4/90	30/18800	1.22355e-05	0.000243935	0.000141674	MAFB/FBXW7/IL4/SFRP1	4
GO:0030038	contractile actin filament bundle assembly	6/90	107/18800	1.24712e-05	0.000244054	0.000141743	SFRP1/PPM1F/SRF/DLC1/CCN2/RHOA	6
GO:0043149	stress fiber assembly	6/90	107/18800	1.24712e-05	0.000244054	0.000141743	SFRP1/PPM1F/SRF/DLC1/CCN2/RHOA	6
GO:0018212	peptidyl-tyrosine modification	10/90	376/18800	1.25435e-05	0.000244054	0.000141743	TGFB1/TP53/FGFR3/FBXW7/TNK2/IFNG/IL4/PDGFRB/SFRP1/IGF1	10
GO:0051893	regulation of focal adhesion assembly	5/90	63/18800	1.26918e-05	0.000244054	0.000141743	MMP14/SFRP1/PPM1F/DLC1/RHOA	5
GO:0090109	regulation of cell-substrate junction assembly	5/90	63/18800	1.26918e-05	0.000244054	0.000141743	MMP14/SFRP1/PPM1F/DLC1/RHOA	5
GO:0061572	actin filament bundle organization	7/90	162/18800	1.27063e-05	0.000244054	0.000141743	FSCN1/SFRP1/PPM1F/SRF/DLC1/CCN2/RHOA	7
GO:0045670	regulation of osteoclast differentiation	5/90	64/18800	1.37157e-05	0.000261845	0.000152076	MAFB/FBXW7/IFNG/IL4/SFRP1	5
GO:0060485	mesenchyme development	9/90	301/18800	1.39207e-05	0.000262441	0.000152422	MYC/TGFB1/GATA3/NOS3/PDGFRB/SNAI2/SMAD4/SFRP1/EFNB1	9
GO:0035066	positive regulation of histone acetylation	4/90	31/18800	1.39969e-05	0.000262441	0.000152422	BRCA1/GATA3/SNAI2/SMAD4	4
GO:1902042	negative regulation of extrinsic apoptotic signaling pathway via death domain receptors	4/90	31/18800	1.39969e-05	0.000262441	0.000152422	BRCA1/HMOX1/NOS3/RFFL	4
GO:0030098	lymphocyte differentiation	10/90	382/18800	1.43831e-05	0.000268088	0.000155701	MAFB/TP53/GATA3/IFNG/IL4/MMP14/SFRP1/SP3/SRF/RHOA	10
GO:2001234	negative regulation of apoptotic signaling pathway	8/90	230/18800	1.45415e-05	0.000269161	0.000156325	MAPK7/BRCA1/HMOX1/IL4/NOS3/RFFL/SNAI2/IGF1	8
GO:0002062	chondrocyte differentiation	6/90	110/18800	1.46116e-05	0.000269161	0.000156325	MAPK14/TGFB1/FGFR3/SNAI2/TSKU/CCN2	6
GO:0071453	cellular response to oxygen levels	7/90	166/18800	1.48888e-05	0.000272672	0.000158364	MYC/TP53/CCNA2/HMOX1/BACH1/SFRP1/EGLN3	7
GO:0003180	aortic valve morphogenesis	4/90	32/18800	1.59381e-05	0.000288534	0.000167576	TGFB1/GATA3/NOS3/SNAI2	4
GO:0010165	response to X-ray	4/90	32/18800	1.59381e-05	0.000288534	0.000167576	CCND1/TP53/GATA3/SFRP1	4
GO:0045930	negative regulation of mitotic cell cycle	8/90	234/18800	1.647e-05	0.00029646	0.00017218	CCND1/CDKN1B/BRCA1/TP53/AURKB/CDKN1A/BTG2/CCNG1	8
GO:0033674	positive regulation of kinase activity	11/90	476/18800	1.67673e-05	0.000299857	0.000174153	CCND1/CDKN1B/TGFB1/FGFR3/FBXW7/IFNG/IL4/PDGFRB/CDKN1A/IGF1/RHOA	11
GO:0007160	cell-matrix adhesion	8/90	235/18800	1.69844e-05	0.000299857	0.000174153	BCL2L11/MMP14/SFRP1/PPM1F/SRF/DLC1/CCN2/RHOA	8
GO:2000615	regulation of histone H3-K9 acetylation	3/90	11/18800	1.70263e-05	0.000299857	0.000174153	BRCA1/GATA3/SMAD4	3
GO:0044344	cellular response to fibroblast growth factor stimulus	6/90	113/18800	1.70395e-05	0.000299857	0.000174153	MYC/FGFR3/GATA3/NDST1/SFRP1/CCN2	6
GO:2001242	regulation of intrinsic apoptotic signaling pathway	7/90	171/18800	1.80443e-05	0.000312754	0.000181643	MAPK7/MYC/BCL2L11/TP53/FBXW7/SNAI2/BBC3	7
GO:0010661	positive regulation of muscle cell apoptotic process	4/90	33/18800	1.80702e-05	0.000312754	0.000181643	TP53/IFNG/SMAD4/E2F3	4
GO:0048799	animal organ maturation	4/90	33/18800	1.80702e-05	0.000312754	0.000181643	FGFR3/GATA3/IGF1/RHOA	4
GO:0150116	regulation of cell-substrate junction organization	5/90	68/18800	1.84719e-05	0.00031796	0.000184666	MMP14/SFRP1/PPM1F/DLC1/RHOA	5
GO:0045860	positive regulation of protein kinase activity	10/90	396/18800	1.96031e-05	0.000335597	0.00019491	CCND1/CDKN1B/TGFB1/FBXW7/IFNG/IL4/PDGFRB/CDKN1A/IGF1/RHOA	10
GO:0010634	positive regulation of epithelial cell migration	7/90	174/18800	2.01896e-05	0.000343769	0.000199656	SP1/TGFB1/GATA3/HMOX1/IFNG/NOS3/PPM1F	7
GO:0051402	neuron apoptotic process	8/90	241/18800	2.03632e-05	0.000344861	0.00020029	BCL2L11/TP53/FBXW7/GATA3/HMOX1/BTG2/EGLN3/RHOA	8
GO:0035265	organ growth	7/90	175/18800	2.09498e-05	0.000351021	0.000203868	MAPK14/BCL2L11/FGFR3/PDGFRB/PSAP/TSKU/IGF1	7
GO:0043534	blood vessel endothelial cell migration	7/90	175/18800	2.09498e-05	0.000351021	0.000203868	SP1/TGFB1/FBXW7/HMOX1/NOS3/SRF/RHOA	7
GO:2000379	positive regulation of reactive oxygen species metabolic process	5/90	71/18800	2.2813e-05	0.000379198	0.000220233	MAPK14/TGFB1/TP53/PDGFRB/CDKN1A	5
GO:0071774	response to fibroblast growth factor	6/90	119/18800	2.28723e-05	0.000379198	0.000220233	MYC/FGFR3/GATA3/NDST1/SFRP1/CCN2	6
GO:0043434	response to peptide hormone	10/90	404/18800	2.32619e-05	0.000383639	0.000222812	MAPK14/CDKN1B/SP1/MYC/CDK4/CCNA2/CYP11B2/ADCY6/BTG2/CCN2	10
GO:0030324	lung development	7/90	179/18800	2.42311e-05	0.000396439	0.000230246	FBXW7/MMP14/NOS3/PDGFRB/SP3/SRF/CCN2	7
GO:0090068	positive regulation of cell cycle process	8/90	247/18800	2.42898e-05	0.000396439	0.000230246	CCND1/CDK4/AURKB/FEN1/PDGFRB/IGF1/CCN2/RHOA	8
GO:0060562	epithelial tube morphogenesis	9/90	328/18800	2.74249e-05	0.000445301	0.000258624	MYC/TGFB1/GATA3/MMP14/SMAD4/SFRP1/SRF/DLC1/RHOA	9
GO:0030323	respiratory tube development	7/90	183/18800	2.79253e-05	0.000448194	0.000260305	FBXW7/MMP14/NOS3/PDGFRB/SP3/SRF/CCN2	7
GO:1901991	negative regulation of mitotic cell cycle phase transition	7/90	183/18800	2.79253e-05	0.000448194	0.000260305	CCND1/CDKN1B/BRCA1/TP53/AURKB/CDKN1A/CCNG1	7
GO:0071560	cellular response to transforming growth factor beta stimulus	8/90	252/18800	2.80299e-05	0.000448194	0.000260305	MAPK7/TGFB1/TP53/IL4/FURIN/PDE2A/SMAD4/SFRP1	8
GO:0003176	aortic valve development	4/90	37/18800	2.87421e-05	0.000452533	0.000262824	TGFB1/GATA3/NOS3/SNAI2	4
GO:1903580	positive regulation of ATP metabolic process	4/90	37/18800	2.87421e-05	0.000452533	0.000262824	MYC/IFNG/IL4/IGF1	4
GO:2000758	positive regulation of peptidyl-lysine acetylation	4/90	37/18800	2.87421e-05	0.000452533	0.000262824	BRCA1/GATA3/SNAI2/SMAD4	4
GO:0030218	erythrocyte differentiation	6/90	124/18800	2.88759e-05	0.000452533	0.000262824	MAPK14/MAFB/ACVR1B/GATA3/SP3/SRF	6
GO:1901987	regulation of cell cycle phase transition	10/90	415/18800	2.92418e-05	0.000454781	0.00026413	MAPK14/CCND1/CDKN1B/CDK4/BRCA1/TP53/AURKB/FBXW7/CDKN1A/CCNG1	10
GO:0043970	histone H3-K9 acetylation	3/90	13/18800	2.93081e-05	0.000454781	0.00026413	BRCA1/GATA3/SMAD4	3
GO:0003007	heart morphogenesis	8/90	254/18800	2.96554e-05	0.000457915	0.00026595	TGFB1/TP53/GATA3/NOS3/SNAI2/SMAD4/SRF/DLC1	8
GO:1901988	negative regulation of cell cycle phase transition	8/90	255/18800	3.04974e-05	0.000468618	0.000272166	MAPK14/CCND1/CDKN1B/BRCA1/TP53/AURKB/CDKN1A/CCNG1	8
GO:0071216	cellular response to biotic stimulus	8/90	256/18800	3.13592e-05	0.000479522	0.000278499	MAPK14/CDK4/BCL2L11/TGFB1/TP53/NOS3/SMC1A/RHOA	8
GO:0003206	cardiac chamber morphogenesis	6/90	126/18800	3.1606e-05	0.00048096	0.000279335	TGFB1/TP53/GATA3/NOS3/SMAD4/SRF	6
GO:0002696	positive regulation of leukocyte activation	10/90	421/18800	3.30273e-05	0.000499542	0.000290127	TGFB1/GATA3/IFNG/IL4/MMP14/CDKN1A/SLC7A1/EFNB1/IGF1/RHOA	10
GO:0071559	response to transforming growth factor beta	8/90	258/18800	3.31442e-05	0.000499542	0.000290127	MAPK7/TGFB1/TP53/IL4/FURIN/PDE2A/SMAD4/SFRP1	8
GO:0007369	gastrulation	7/90	190/18800	3.5503e-05	0.000532544	0.000309294	MAPK7/TP53/HNF4A/MMP14/SMAD4/SFRP1/SRF	7
GO:1901857	positive regulation of cellular respiration	3/90	14/18800	3.7172e-05	0.000554938	0.0003223	MYC/IFNG/IL4	3
GO:0006164	purine nucleotide biosynthetic process	7/90	192/18800	3.79541e-05	0.000561714	0.000326235	MYC/TGFB1/IL4/NOS3/ADCY6/AK2/ALDOA	7
GO:0030217	T cell differentiation	8/90	263/18800	3.79825e-05	0.000561714	0.000326235	MAFB/TP53/GATA3/IFNG/IL4/SP3/SRF/RHOA	8
GO:0031334	positive regulation of protein-containing complex assembly	7/90	194/18800	4.05426e-05	0.000593848	0.000344898	CDKN1B/BCL2L11/TGFB1/TP53/FSCN1/IFNG/RHOA	7
GO:0071897	DNA biosynthetic process	7/90	194/18800	4.05426e-05	0.000593848	0.000344898	MYC/TP53/AURKB/PDGFRB/POLD1/CDKN1A/CCN2	7
GO:0006367	transcription initiation from RNA polymerase II promoter	5/90	80/18800	4.0721e-05	0.000593848	0.000344898	CDK4/TP53/E2F2/E2F3/SRF	5
GO:0006979	response to oxidative stress	10/90	433/18800	4.18727e-05	0.000605295	0.000351547	MAPK7/SP1/DHFR/TP53/FBXW7/HMOX1/MMP14/NOS3/PDGFRB/DHCR24	10
GO:0051216	cartilage development	7/90	195/18800	4.18903e-05	0.000605295	0.000351547	MAPK14/TGFB1/FGFR3/SNAI2/TSKU/SRF/CCN2	7
GO:1905314	semi-lunar valve development	4/90	41/18800	4.34324e-05	0.000624713	0.000362824	TGFB1/GATA3/NOS3/SNAI2	4
GO:0001889	liver development	6/90	134/18800	4.46764e-05	0.000633922	0.000368173	CCND1/MYC/FBXW7/HMOX1/HNF4A/SP3	6
GO:0043467	regulation of generation of precursor metabolites and energy	6/90	134/18800	4.46764e-05	0.000633922	0.000368173	MYC/TP53/IFNG/IL4/IGF1/RHOA	6
GO:2001235	positive regulation of apoptotic signaling pathway	6/90	134/18800	4.46764e-05	0.000633922	0.000368173	MYC/BCL2L11/TP53/FBXW7/SFRP1/BBC3	6
GO:0009205	purine ribonucleoside triphosphate metabolic process	5/90	82/18800	4.58723e-05	0.000647971	0.000376332	MYC/TGFB1/IL4/ALDOA/RHOA	5
GO:0072075	metanephric mesenchyme development	3/90	15/18800	4.63041e-05	0.000651151	0.000378179	MYC/PDGFRB/SMAD4	3
GO:0001655	urogenital system development	9/90	352/18800	4.7523e-05	0.00066371	0.000385473	CDKN1B/MYC/BCL2L11/GATA3/PDGFRB/PSAP/SMAD4/SFRP1/RHOA	9
GO:0031670	cellular response to nutrient	4/90	42/18800	4.78293e-05	0.00066371	0.000385473	HMOX1/SNAI2/SFRP1/SRF	4
GO:1904706	negative regulation of vascular associated smooth muscle cell proliferation	4/90	42/18800	4.78293e-05	0.00066371	0.000385473	CDKN1B/HMOX1/CDKN1A/RHOA	4
GO:0048041	focal adhesion assembly	5/90	83/18800	4.86298e-05	0.000671859	0.000390206	MMP14/SFRP1/PPM1F/DLC1/RHOA	5
GO:0061008	hepaticobiliary system development	6/90	137/18800	5.05698e-05	0.000695611	0.000404001	CCND1/MYC/FBXW7/HMOX1/HNF4A/SP3	6
GO:0072522	purine-containing compound biosynthetic process	7/90	202/18800	5.23915e-05	0.000717535	0.000416734	MYC/TGFB1/IL4/NOS3/ADCY6/AK2/ALDOA	7
GO:0060541	respiratory system development	7/90	203/18800	5.40537e-05	0.000737096	0.000428095	FBXW7/MMP14/NOS3/PDGFRB/SP3/SRF/CCN2	7
GO:0008625	extrinsic apoptotic signaling pathway via death domain receptors	5/90	85/18800	5.45282e-05	0.000737183	0.000428145	BRCA1/HMOX1/NOS3/RFFL/SFRP1	5
GO:0050886	endocrine process	5/90	85/18800	5.45282e-05	0.000737183	0.000428145	CYP11B2/GATA3/NOS3/SMAD4/RHOA	5
GO:0031331	positive regulation of cellular catabolic process	10/90	449/18800	5.67638e-05	0.000761258	0.000442127	MYC/BCL2L11/FBXW7/HMOX1/IFNG/IL4/FURIN/CELF1/BTG2/IGF1	10
GO:0006089	lactate metabolic process	3/90	16/18800	5.67922e-05	0.000761258	0.000442127	TP53/LDHA/LDHB	3
GO:0043542	endothelial cell migration	8/90	279/18800	5.7612e-05	0.000763373	0.000443356	SP1/TGFB1/FBXW7/GATA3/HMOX1/NOS3/SRF/RHOA	8
GO:1900542	regulation of purine nucleotide metabolic process	5/90	86/18800	5.76771e-05	0.000763373	0.000443356	MYC/IFNG/IL4/NOS3/IGF1	5
GO:1904705	regulation of vascular associated smooth muscle cell proliferation	5/90	86/18800	5.76771e-05	0.000763373	0.000443356	CDKN1B/HMOX1/CDKN1A/IGF1/RHOA	5
GO:0016055	Wnt signaling pathway	10/90	452/18800	6.00079e-05	0.000790282	0.000458984	MAPK14/CCND1/TGFB1/GATA3/SNAI2/TSKU/SFRP1/DKK2/G3BP1/RHOA	10
GO:0051146	striated muscle cell differentiation	8/90	281/18800	6.05726e-05	0.000790282	0.000458984	MAPK14/TGFB1/IL4/MMP14/PDGFRB/SMAD4/SRF/IGF1	8
GO:0009144	purine nucleoside triphosphate metabolic process	5/90	87/18800	6.09646e-05	0.000790282	0.000458984	MYC/TGFB1/IL4/ALDOA/RHOA	5
GO:1901216	positive regulation of neuron death	5/90	87/18800	6.09646e-05	0.000790282	0.000458984	BCL2L11/TP53/FBXW7/IFNG/RHOA	5
GO:1990874	vascular associated smooth muscle cell proliferation	5/90	87/18800	6.09646e-05	0.000790282	0.000458984	CDKN1B/HMOX1/CDKN1A/IGF1/RHOA	5
GO:0198738	cell-cell signaling by wnt	10/90	454/18800	6.22574e-05	0.000803733	0.000466796	MAPK14/CCND1/TGFB1/GATA3/SNAI2/TSKU/SFRP1/DKK2/G3BP1/RHOA	10
GO:0048538	thymus development	4/90	45/18800	6.29741e-05	0.000809667	0.000470243	MAFB/BCL2L11/GATA3/SRF	4
GO:0006140	regulation of nucleotide metabolic process	5/90	88/18800	6.43949e-05	0.00082123	0.000476958	MYC/IFNG/IL4/NOS3/IGF1	5
GO:0034644	cellular response to UV	5/90	88/18800	6.43949e-05	0.00082123	0.000476958	MYC/TP53/AURKB/POLD1/CDKN1A	5
GO:0009199	ribonucleoside triphosphate metabolic process	5/90	89/18800	6.79722e-05	0.000863357	0.000501425	MYC/TGFB1/IL4/ALDOA/RHOA	5
GO:0051271	negative regulation of cellular component movement	9/90	369/18800	6.83287e-05	0.000864399	0.00050203	CDKN1B/TGFB1/GATA3/HMOX1/IL4/SFRP1/SRF/DLC1/RHOA	9
GO:0090199	regulation of release of cytochrome c from mitochondria	4/90	46/18800	6.87204e-05	0.000865877	0.000502888	BCL2L11/TP53/BBC3/IGF1	4
GO:0043618	regulation of transcription from RNA polymerase II promoter in response to stress	4/90	47/18800	7.48393e-05	0.000937376	0.000544414	MAPK7/TP53/HMOX1/BACH1	4
GO:0045638	negative regulation of myeloid cell differentiation	5/90	91/18800	7.55852e-05	0.000937376	0.000544414	MAFB/MYC/FBXW7/IL4/SFRP1	5
GO:0090398	cellular senescence	5/90	91/18800	7.55852e-05	0.000937376	0.000544414	MAPK14/CDKN1B/TP53/CDKN1A/SRF	5
GO:0097306	cellular response to alcohol	5/90	91/18800	7.55852e-05	0.000937376	0.000544414	MYC/CDK4/BRCA1/ADCY6/SFRP1	5
GO:0010821	regulation of mitochondrion organization	6/90	148/18800	7.77188e-05	0.000960055	0.000557586	BCL2L11/TP53/FBXW7/PDE2A/BBC3/IGF1	6
GO:0007044	cell-substrate junction assembly	5/90	92/18800	7.96297e-05	0.000976006	0.00056685	MMP14/SFRP1/PPM1F/DLC1/RHOA	5
GO:0051492	regulation of stress fiber assembly	5/90	92/18800	7.96297e-05	0.000976006	0.00056685	SFRP1/PPM1F/DLC1/CCN2/RHOA	5
GO:1901985	positive regulation of protein acetylation	4/90	48/18800	8.13455e-05	0.000993171	0.000576819	BRCA1/GATA3/SNAI2/SMAD4	4
GO:0006977	DNA damage response, signal transduction by p53 class mediator resulting in cell cycle arrest	3/90	18/18800	8.21824e-05	0.000999515	0.000580504	CDKN1B/TP53/CDKN1A	3
GO:0043535	regulation of blood vessel endothelial cell migration	6/90	150/18800	8.37124e-05	0.00101163	0.000587542	SP1/TGFB1/FBXW7/HMOX1/NOS3/RHOA	6
GO:0140694	non-membrane-bounded organelle assembly	9/90	379/18800	8.38211e-05	0.00101163	0.000587542	BRCA1/AURKB/FSCN1/PDGFRB/SMAD4/G3BP1/SRF/SMC1A/RHOA	9
GO:0051052	regulation of DNA metabolic process	10/90	472/18800	8.59515e-05	0.00103339	0.000600176	MYC/BRCA1/TGFB1/TP53/AURKB/CCNA2/GATA3/IL4/PDGFRB/CDKN1A	10
GO:0043583	ear development	7/90	219/18800	8.70999e-05	0.00104321	0.000605882	MAFB/CDKN1B/BCL2L11/CCNA2/GATA3/PDGFRB/TSKU	7
GO:0001819	positive regulation of cytokine production	10/90	475/18800	9.05643e-05	0.0010806	0.000627595	MAPK14/BRCA1/TGFB1/GATA3/HMOX1/IFNG/IL4/FURIN/G3BP1/POLR3G	10
GO:0048661	positive regulation of smooth muscle cell proliferation	5/90	95/18800	9.27692e-05	0.00110273	0.000640448	MYC/TGFB1/HMOX1/PDGFRB/IGF1	5
GO:0051147	regulation of muscle cell differentiation	6/90	153/18800	9.33879e-05	0.00110591	0.000642296	MAPK14/TGFB1/MMP14/SMAD4/SRF/IGF1	6
GO:0043457	regulation of cellular respiration	4/90	50/18800	9.55784e-05	0.00112761	0.0006549	MYC/IFNG/IL4/RHOA	4
GO:0055003	cardiac myofibril assembly	3/90	19/18800	9.72537e-05	0.0011286	0.000655474	PDGFRB/SMAD4/SRF	3
GO:0072074	kidney mesenchyme development	3/90	19/18800	9.72537e-05	0.0011286	0.000655474	MYC/PDGFRB/SMAD4	3
GO:2000269	regulation of fibroblast apoptotic process	3/90	19/18800	9.72537e-05	0.0011286	0.000655474	BCL2L11/TP53/SFRP1	3
GO:0051153	regulation of striated muscle cell differentiation	5/90	96/18800	9.74998e-05	0.0011286	0.000655474	MAPK14/TGFB1/MMP14/SMAD4/IGF1	5
GO:0050870	positive regulation of T cell activation	7/90	223/18800	9.75232e-05	0.0011286	0.000655474	GATA3/IFNG/IL4/SLC7A1/EFNB1/IGF1/RHOA	7
GO:0010948	negative regulation of cell cycle process	8/90	301/18800	9.7812e-05	0.0011286	0.000655474	MAPK14/CCND1/CDKN1B/BRCA1/TP53/AURKB/CDKN1A/CCNG1	8
GO:0042692	muscle cell differentiation	9/90	387/18800	9.82526e-05	0.00112955	0.000656024	MAPK14/TGFB1/IL4/MMP14/PDGFRB/QKI/SMAD4/SRF/IGF1	9
GO:0051496	positive regulation of stress fiber assembly	4/90	51/18800	0.000103335	0.00118366	0.00068745	SFRP1/PPM1F/CCN2/RHOA	4
GO:0009743	response to carbohydrate	7/90	226/18800	0.00010599	0.00120678	0.000700877	CDKN1B/MYC/HNF4A/SMAD4/SRF/CCN2/RHOA	7
GO:0007162	negative regulation of cell adhesion	8/90	305/18800	0.000107167	0.00120678	0.000700877	MAPK7/TGFB1/IL4/MMP14/SNAI2/PPM1F/DLC1/RHOA	8
GO:0000079	regulation of cyclin-dependent protein serine/threonine kinase activity	5/90	98/18800	0.000107516	0.00120678	0.000700877	CCND1/CDKN1B/CCNA2/CDKN1A/CCNG1	5
GO:0150115	cell-substrate junction organization	5/90	98/18800	0.000107516	0.00120678	0.000700877	MMP14/SFRP1/PPM1F/DLC1/RHOA	5
GO:1902107	positive regulation of leukocyte differentiation	6/90	157/18800	0.000107652	0.00120678	0.000700877	TGFB1/GATA3/IFNG/IL4/MMP14/RHOA	6
GO:1903708	positive regulation of hemopoiesis	6/90	157/18800	0.000107652	0.00120678	0.000700877	TGFB1/GATA3/IFNG/IL4/MMP14/RHOA	6
GO:0043525	positive regulation of neuron apoptotic process	4/90	52/18800	0.000111539	0.00124151	0.00072105	BCL2L11/TP53/FBXW7/RHOA	4
GO:1904036	negative regulation of epithelial cell apoptotic process	4/90	52/18800	0.000111539	0.00124151	0.00072105	MAPK7/GATA3/HMOX1/IL4	4
GO:0048705	skeletal system morphogenesis	7/90	228/18800	0.00011196	0.00124181	0.000721223	MAPK14/FGFR3/NDST1/MMP14/TSKU/SFRP1/CCN2	7
GO:0050727	regulation of inflammatory response	9/90	394/18800	0.000112541	0.00124387	0.000722423	MAPK14/MAPK7/GATA3/IFNG/IL4/FURIN/PDE2A/CELF1/IGF1	9
GO:0045821	positive regulation of glycolytic process	3/90	20/18800	0.00011402	0.00125144	0.000726819	MYC/IFNG/IGF1	3
GO:1900221	regulation of amyloid-beta clearance	3/90	20/18800	0.00011402	0.00125144	0.000726819	IFNG/IL4/SRF	3
GO:0006606	protein import into nucleus	6/90	159/18800	0.000115406	0.00126225	0.000733096	MAPK14/TGFB1/TP53/IFNG/E2F3/CDKN1A	6
GO:0010594	regulation of endothelial cell migration	7/90	230/18800	0.000118201	0.00128835	0.000748252	SP1/TGFB1/FBXW7/GATA3/HMOX1/NOS3/RHOA	7
GO:0043620	regulation of DNA-templated transcription in response to stress	4/90	53/18800	0.000120205	0.00130119	0.000755709	MAPK7/TP53/HMOX1/BACH1	4
GO:0072132	mesenchyme morphogenesis	4/90	53/18800	0.000120205	0.00130119	0.000755709	MYC/NOS3/SNAI2/SMAD4	4
GO:0032963	collagen metabolic process	5/90	101/18800	0.000123999	0.00133309	0.00077424	TGFB1/MMP14/FURIN/PDGFRB/CCN2	5
GO:1904029	regulation of cyclin-dependent protein kinase activity	5/90	101/18800	0.000123999	0.00133309	0.00077424	CCND1/CDKN1B/CCNA2/CDKN1A/CCNG1	5
GO:0051155	positive regulation of striated muscle cell differentiation	4/90	54/18800	0.000129349	0.00138588	0.000804897	MAPK14/TGFB1/MMP14/IGF1	4
GO:1902106	negative regulation of leukocyte differentiation	5/90	102/18800	0.000129902	0.00138709	0.000805602	MAFB/MYC/FBXW7/IL4/SFRP1	5
GO:0050680	negative regulation of epithelial cell proliferation	6/90	163/18800	0.000132243	0.00140126	0.000813829	CDKN1B/TGFB1/FBXW7/GATA3/SNAI2/SFRP1	6
GO:0051170	import into nucleus	6/90	163/18800	0.000132243	0.00140126	0.000813829	MAPK14/TGFB1/TP53/IFNG/E2F3/CDKN1A	6
GO:0072111	cell proliferation involved in kidney development	3/90	21/18800	0.000132563	0.00140126	0.000813829	MYC/GATA3/PDGFRB	3
GO:0031058	positive regulation of histone modification	5/90	103/18800	0.000136019	0.0014282	0.000829475	BRCA1/TP53/GATA3/SNAI2/SMAD4	5
GO:1901796	regulation of signal transduction by p53 class mediator	5/90	103/18800	0.000136019	0.0014282	0.000829475	MYC/TP53/AURKB/RFFL/SNAI2	5
GO:0043470	regulation of carbohydrate catabolic process	4/90	55/18800	0.000138986	0.0014545	0.000844754	MYC/TP53/IFNG/IGF1	4
GO:0045444	fat cell differentiation	7/90	237/18800	0.000142312	0.00148438	0.000862104	MAPK14/MAFB/CCND1/TGFB1/GATA3/SNAI2/SFRP1	7
GO:0008585	female gonad development	5/90	105/18800	0.000148911	0.00154022	0.000894536	MYC/MMP14/NOS3/SMAD4/SFRP1	5
GO:0001836	release of cytochrome c from mitochondria	4/90	56/18800	0.000149132	0.00154022	0.000894536	BCL2L11/TP53/BBC3/IGF1	4
GO:0010332	response to gamma radiation	4/90	56/18800	0.000149132	0.00154022	0.000894536	MYC/TP53/GATA3/CDKN1A	4
GO:1901990	regulation of mitotic cell cycle phase transition	8/90	321/18800	0.000152327	0.00156807	0.000910713	CCND1/CDKN1B/CDK4/BRCA1/TP53/AURKB/CDKN1A/CCNG1	8
GO:0032231	regulation of actin filament bundle assembly	5/90	106/18800	0.000155698	0.00159237	0.000924825	SFRP1/PPM1F/DLC1/CCN2/RHOA	5
GO:1903707	negative regulation of hemopoiesis	5/90	106/18800	0.000155698	0.00159237	0.000924825	MAFB/MYC/FBXW7/IL4/SFRP1	5
GO:0006754	ATP biosynthetic process	4/90	57/18800	0.000159804	0.00162907	0.000946139	MYC/TGFB1/IL4/ALDOA	4
GO:0045621	positive regulation of lymphocyte differentiation	5/90	107/18800	0.000162719	0.00165344	0.000960292	GATA3/IFNG/IL4/MMP14/RHOA	5
GO:0009152	purine ribonucleotide biosynthetic process	6/90	170/18800	0.000166352	0.00168492	0.000978574	MYC/TGFB1/IL4/ADCY6/AK2/ALDOA	6
GO:1903039	positive regulation of leukocyte cell-cell adhesion	7/90	245/18800	0.000174605	0.00176284	0.00102383	GATA3/IFNG/IL4/SLC7A1/EFNB1/IGF1/RHOA	7
GO:0035988	chondrocyte proliferation	3/90	23/18800	0.000175299	0.0017642	0.00102462	FGFR3/MMP14/CCN2	3
GO:0046545	development of primary female sexual characteristics	5/90	109/18800	0.000177485	0.0017805	0.00103409	MYC/MMP14/NOS3/SMAD4/SFRP1	5
GO:0048638	regulation of developmental growth	8/90	329/18800	0.000180206	0.00180206	0.00104661	MAPK14/CDKN1B/CDK4/BCL2L11/FGFR3/CDKN1A/SRF/IGF1	8
GO:0035065	regulation of histone acetylation	4/90	59/18800	0.000182787	0.00182208	0.00105824	BRCA1/GATA3/SNAI2/SMAD4	4
GO:0030178	negative regulation of Wnt signaling pathway	6/90	174/18800	0.000188758	0.00187567	0.00108936	MAPK14/SNAI2/TSKU/SFRP1/DKK2/G3BP1	6
GO:0009141	nucleoside triphosphate metabolic process	5/90	111/18800	0.000193253	0.0019143	0.0011118	MYC/TGFB1/IL4/ALDOA/RHOA	5
GO:0002683	negative regulation of immune system process	9/90	425/18800	0.000198561	0.00196072	0.00113876	MAPK14/MAFB/MYC/TGFB1/FBXW7/HMOX1/IL4/FURIN/SFRP1	9
GO:0036120	cellular response to platelet-derived growth factor stimulus	3/90	24/18800	0.000199649	0.0019653	0.00114142	MYC/CCNA2/PDGFRB	3
GO:0070371	ERK1 and ERK2 cascade	8/90	335/18800	0.000203766	0.00199957	0.00116132	MYC/TGFB1/FGFR3/FBXW7/PDGFRB/SMAD4/IGF1/CCN2	8
GO:0032233	positive regulation of actin filament bundle assembly	4/90	61/18800	0.000208065	0.00202911	0.00117848	SFRP1/PPM1F/CCN2/RHOA	4
GO:0035306	positive regulation of dephosphorylation	4/90	61/18800	0.000208065	0.00202911	0.00117848	TGFB1/IFNG/PDGFRB/DLC1	4
GO:0010972	negative regulation of G2/M transition of mitotic cell cycle	4/90	62/18800	0.000221605	0.00214128	0.00124362	BRCA1/AURKB/CDKN1A/CCNG1	4
GO:0022617	extracellular matrix disassembly	4/90	62/18800	0.000221605	0.00214128	0.00124362	TGFB1/FSCN1/MMP14/FURIN	4
GO:0035904	aorta development	4/90	62/18800	0.000221605	0.00214128	0.00124362	NDST1/PDGFRB/PDE2A/SRF	4
GO:0009165	nucleotide biosynthetic process	7/90	255/18800	0.000223065	0.00214879	0.00124799	MYC/TGFB1/IL4/NOS3/ADCY6/AK2/ALDOA	7
GO:0030810	positive regulation of nucleotide biosynthetic process	3/90	25/18800	0.00022609	0.00215161	0.00124962	MYC/IL4/NOS3	3
GO:0032967	positive regulation of collagen biosynthetic process	3/90	25/18800	0.00022609	0.00215161	0.00124962	TGFB1/PDGFRB/CCN2	3
GO:0036119	response to platelet-derived growth factor	3/90	25/18800	0.00022609	0.00215161	0.00124962	MYC/CCNA2/PDGFRB	3
GO:1900373	positive regulation of purine nucleotide biosynthetic process	3/90	25/18800	0.00022609	0.00215161	0.00124962	MYC/IL4/NOS3	3
GO:0046916	cellular transition metal ion homeostasis	5/90	115/18800	0.000227975	0.00216106	0.00125511	MYC/HMOX1/IFNG/MT1M/SMAD4	5
GO:0045927	positive regulation of growth	7/90	256/18800	0.000228455	0.00216106	0.00125511	MAPK14/MMP14/SFRP1/PPM1F/SRF/IGF1/RHOA	7
GO:0045619	regulation of lymphocyte differentiation	6/90	181/18800	0.000233653	0.00219747	0.00127626	GATA3/IFNG/IL4/MMP14/SFRP1/RHOA	6
GO:1901293	nucleoside phosphate biosynthetic process	7/90	257/18800	0.000233949	0.00219747	0.00127626	MYC/TGFB1/IL4/NOS3/ADCY6/AK2/ALDOA	7
GO:0062012	regulation of small molecule metabolic process	8/90	342/18800	0.000234397	0.00219747	0.00127626	MYC/BRCA1/TP53/IFNG/IL4/NOS3/SNAI2/IGF1	8
GO:0050728	negative regulation of inflammatory response	6/90	182/18800	0.0002407	0.00224986	0.00130669	MAPK14/MAPK7/GATA3/IL4/FURIN/IGF1	6
GO:1902750	negative regulation of cell cycle G2/M phase transition	4/90	64/18800	0.000250572	0.00233521	0.00135626	BRCA1/AURKB/CDKN1A/CCNG1	4
GO:0010714	positive regulation of collagen metabolic process	3/90	26/18800	0.000254697	0.00235829	0.00136966	TGFB1/PDGFRB/CCN2	3
GO:0090200	positive regulation of release of cytochrome c from mitochondria	3/90	26/18800	0.000254697	0.00235829	0.00136966	BCL2L11/TP53/BBC3	3
GO:0009260	ribonucleotide biosynthetic process	6/90	184/18800	0.000255294	0.00235829	0.00136966	MYC/TGFB1/IL4/ADCY6/AK2/ALDOA	6
GO:1904019	epithelial cell apoptotic process	5/90	118/18800	0.000256987	0.00236699	0.00137471	MAPK7/E2F2/GATA3/HMOX1/IL4	5
GO:0061138	morphogenesis of a branching epithelium	6/90	185/18800	0.000262848	0.00241391	0.00140196	MYC/MMP14/SNAI2/SMAD4/SFRP1/SRF	6
GO:0031100	animal organ regeneration	4/90	65/18800	0.000266032	0.00243605	0.00141482	CCND1/MYC/CCNA2/HMOX1	4
GO:2000278	regulation of DNA biosynthetic process	5/90	119/18800	0.000267255	0.00244016	0.00141721	MYC/TP53/AURKB/PDGFRB/CDKN1A	5
GO:0006879	cellular iron ion homeostasis	4/90	66/18800	0.000282166	0.00255409	0.00148338	MYC/HMOX1/IFNG/SMAD4	4
GO:0038034	signal transduction in absence of ligand	4/90	66/18800	0.000282166	0.00255409	0.00148338	MAPK7/BCL2L11/IL4/SNAI2	4
GO:0097192	extrinsic apoptotic signaling pathway in absence of ligand	4/90	66/18800	0.000282166	0.00255409	0.00148338	MAPK7/BCL2L11/IL4/SNAI2	4
GO:0045785	positive regulation of cell adhesion	9/90	446/18800	0.000283584	0.00255957	0.00148656	GATA3/IFNG/IL4/SFRP1/SLC7A1/EFNB1/PPM1F/IGF1/RHOA	9
GO:0032956	regulation of actin cytoskeleton organization	8/90	352/18800	0.000284628	0.00256165	0.00148777	FSCN1/PDGFRB/SMAD4/SFRP1/PPM1F/DLC1/CCN2/RHOA	8
GO:0055007	cardiac muscle cell differentiation	5/90	121/18800	0.000288724	0.00258376	0.00150061	TGFB1/PDGFRB/SMAD4/SRF/IGF1	5
GO:0071482	cellular response to light stimulus	5/90	121/18800	0.000288724	0.00258376	0.00150061	MYC/TP53/AURKB/POLD1/CDKN1A	5
GO:0009749	response to glucose	6/90	189/18800	0.00029484	0.00263101	0.00152805	CDKN1B/HNF4A/SMAD4/SRF/CCN2/RHOA	6
GO:0042531	positive regulation of tyrosine phosphorylation of STAT protein	4/90	67/18800	0.000298991	0.00265302	0.00154083	FGFR3/IFNG/IL4/IGF1	4
GO:0046637	regulation of alpha-beta T cell differentiation	4/90	67/18800	0.000298991	0.00265302	0.00154083	GATA3/IFNG/IL4/RHOA	4
GO:1901654	response to ketone	6/90	190/18800	0.000303297	0.00268366	0.00155863	CCND1/MYC/CDK4/TGFB1/ADCY6/SFRP1	6
GO:0001952	regulation of cell-matrix adhesion	5/90	123/18800	0.000311478	0.0027371	0.00158967	MMP14/SFRP1/PPM1F/DLC1/RHOA	5
GO:0002244	hematopoietic progenitor cell differentiation	5/90	123/18800	0.000311478	0.0027371	0.00158967	TGFB1/TP53/GATA3/SFRP1/SRF	5
GO:0046390	ribose phosphate biosynthetic process	6/90	191/18800	0.000311943	0.0027371	0.00158967	MYC/TGFB1/IL4/ADCY6/AK2/ALDOA	6
GO:0009206	purine ribonucleoside triphosphate biosynthetic process	4/90	68/18800	0.000316523	0.00275428	0.00159964	MYC/TGFB1/IL4/ALDOA	4
GO:0042987	amyloid precursor protein catabolic process	4/90	68/18800	0.000316523	0.00275428	0.00159964	SP1/IFNG/DHCR24/IGF1	4
GO:2000756	regulation of peptidyl-lysine acetylation	4/90	68/18800	0.000316523	0.00275428	0.00159964	BRCA1/GATA3/SNAI2/SMAD4	4
GO:0048839	inner ear development	6/90	192/18800	0.000320781	0.00278364	0.00161669	MAFB/CDKN1B/CCNA2/GATA3/PDGFRB/TSKU	6
GO:0046660	female sex differentiation	5/90	124/18800	0.000323352	0.00279824	0.00162518	MYC/MMP14/NOS3/SMAD4/SFRP1	5
GO:0009746	response to hexose	6/90	193/18800	0.000329815	0.00284634	0.00165312	CDKN1B/HNF4A/SMAD4/SRF/CCN2/RHOA	6
GO:0009145	purine nucleoside triphosphate biosynthetic process	4/90	69/18800	0.000334781	0.00288131	0.00167342	MYC/TGFB1/IL4/ALDOA	4
GO:2000146	negative regulation of cell motility	8/90	361/18800	0.00033707	0.00289311	0.00168028	TGFB1/GATA3/HMOX1/IL4/SFRP1/SRF/DLC1/RHOA	8
GO:0003231	cardiac ventricle development	5/90	126/18800	0.000348126	0.00297989	0.00173067	TGFB1/GATA3/NOS3/PDE2A/SMAD4	5
GO:0001818	negative regulation of cytokine production	8/90	363/18800	0.000349735	0.00298554	0.00173396	TGFB1/GATA3/HMOX1/IFNG/IL4/FURIN/TSKU/IGF1	8
GO:0070977	bone maturation	3/90	29/18800	0.000354249	0.00299969	0.00174218	FGFR3/IGF1/RHOA	3
GO:0097421	liver regeneration	3/90	29/18800	0.000354249	0.00299969	0.00174218	CCND1/MYC/HMOX1	3
GO:1900117	regulation of execution phase of apoptosis	3/90	29/18800	0.000354249	0.00299969	0.00174218	TP53/RFFL/DLC1	3
GO:0031589	cell-substrate adhesion	8/90	364/18800	0.000356211	0.00300822	0.00174713	BCL2L11/MMP14/SFRP1/PPM1F/SRF/DLC1/CCN2/RHOA	8
GO:0007178	transmembrane receptor protein serine/threonine kinase signaling pathway	8/90	368/18800	0.000383104	0.00322667	0.00187401	MAPK14/ACVR1B/TGFB1/TP53/HNF4A/FURIN/SMAD4/SFRP1	8
GO:0001763	morphogenesis of a branching structure	6/90	199/18800	0.000388291	0.00326164	0.00189431	MYC/MMP14/SNAI2/SMAD4/SFRP1/SRF	6
GO:0048147	negative regulation of fibroblast proliferation	3/90	30/18800	0.000392251	0.00327743	0.00190348	MYC/TP53/SFRP1	3
GO:0060218	hematopoietic stem cell differentiation	3/90	30/18800	0.000392251	0.00327743	0.00190348	TP53/SFRP1/SRF	3
GO:0030330	DNA damage response, signal transduction by p53 class mediator	4/90	72/18800	0.000394076	0.00328397	0.00190728	CDKN1B/TP53/SNAI2/CDKN1A	4
GO:0034284	response to monosaccharide	6/90	200/18800	0.000398778	0.00331439	0.00192495	CDKN1B/HNF4A/SMAD4/SRF/CCN2/RHOA	6
GO:1901888	regulation of cell junction assembly	6/90	201/18800	0.000409486	0.00339443	0.00197143	MMP14/SNAI2/SFRP1/PPM1F/DLC1/RHOA	6
GO:0003281	ventricular septum development	4/90	73/18800	0.000415407	0.00343325	0.00199398	GATA3/NOS3/PDE2A/SMAD4	4
GO:0010595	positive regulation of endothelial cell migration	5/90	131/18800	0.00041635	0.00343325	0.00199398	SP1/TGFB1/GATA3/HMOX1/NOS3	5
GO:0034390	smooth muscle cell apoptotic process	3/90	31/18800	0.000432778	0.00355013	0.00206186	IFNG/E2F3/IGF1	3
GO:0034391	regulation of smooth muscle cell apoptotic process	3/90	31/18800	0.000432778	0.00355013	0.00206186	IFNG/E2F3/IGF1	3
GO:0009201	ribonucleoside triphosphate biosynthetic process	4/90	74/18800	0.00043755	0.00357995	0.00207918	MYC/TGFB1/IL4/ALDOA	4
GO:0030900	forebrain development	8/90	376/18800	0.000441865	0.00360589	0.00209425	MYC/NDST1/HOOK3/TSKU/BTG2/SRF/DLC1/RHOA	8
GO:0043536	positive regulation of blood vessel endothelial cell migration	4/90	75/18800	0.000460522	0.00374843	0.00217704	SP1/TGFB1/HMOX1/NOS3	4
GO:0071902	positive regulation of protein serine/threonine kinase activity	6/90	208/18800	0.000490886	0.00398528	0.00231459	CCND1/CDKN1B/TGFB1/IFNG/PDGFRB/RHOA	6
GO:0022409	positive regulation of cell-cell adhesion	7/90	291/18800	0.000494554	0.00400474	0.00232589	GATA3/IFNG/IL4/SLC7A1/EFNB1/IGF1/RHOA	7
GO:0051149	positive regulation of muscle cell differentiation	4/90	77/18800	0.000509026	0.00410085	0.00238171	MAPK14/TGFB1/MMP14/IGF1	4
GO:0072028	nephron morphogenesis	4/90	77/18800	0.000509026	0.00410085	0.00238171	MYC/GATA3/PDGFRB/SMAD4	4
GO:0017038	protein import	6/90	210/18800	0.000516314	0.00414895	0.00240965	MAPK14/TGFB1/TP53/IFNG/E2F3/CDKN1A	6
GO:0043552	positive regulation of phosphatidylinositol 3-kinase activity	3/90	33/18800	0.000521682	0.00418142	0.00242851	TGFB1/FGFR3/PDGFRB	3
GO:0048863	stem cell differentiation	6/90	211/18800	0.000529407	0.00422185	0.00245199	TP53/SNAI2/SMAD4/SFRP1/EFNB1/SRF	6
GO:0050679	positive regulation of epithelial cell proliferation	6/90	211/18800	0.000529407	0.00422185	0.00245199	CCND1/SP1/MYC/HMOX1/SFRP1/IGF1	6
GO:0033077	T cell differentiation in thymus	4/90	78/18800	0.000534594	0.00425245	0.00246976	MAFB/TP53/GATA3/SRF	4
GO:0055076	transition metal ion homeostasis	5/90	139/18800	0.000545917	0.00433159	0.00251572	MYC/HMOX1/IFNG/MT1M/SMAD4	5
GO:0031669	cellular response to nutrient levels	6/90	213/18800	0.000556368	0.00440341	0.00255744	TP53/HMOX1/SNAI2/SFRP1/CDKN1A/SRF	6
GO:0072332	intrinsic apoptotic signaling pathway by p53 class mediator	4/90	79/18800	0.000561062	0.00442943	0.00257255	MYC/TP53/E2F2/CDKN1A	4
GO:0034405	response to fluid shear stress	3/90	34/18800	0.000570193	0.00447907	0.00260138	MAPK7/NOS3/PDGFRB	3
GO:2000352	negative regulation of endothelial cell apoptotic process	3/90	34/18800	0.000570193	0.00447907	0.00260138	MAPK7/GATA3/IL4	3
GO:0050671	positive regulation of lymphocyte proliferation	5/90	141/18800	0.000582576	0.00455363	0.00264468	IL4/CDKN1A/SLC7A1/EFNB1/IGF1	5
GO:0098727	maintenance of cell number	5/90	141/18800	0.000582576	0.00455363	0.00264468	MYC/HOOK3/SFRP1/IGF1/SMC1A	5
GO:0001570	vasculogenesis	4/90	80/18800	0.000588448	0.00458815	0.00266473	TGFB1/FBXW7/PDGFRB/QKI	4
GO:0032970	regulation of actin filament-based process	8/90	393/18800	0.000591219	0.00459837	0.00267067	FSCN1/PDGFRB/SMAD4/SFRP1/PPM1F/DLC1/CCN2/RHOA	8
GO:0006091	generation of precursor metabolites and energy	9/90	494/18800	0.000595083	0.00460568	0.00267491	MYC/TP53/IFNG/IL4/LDHA/ALDOA/IGF1/TPI1/RHOA	9
GO:0016570	histone modification	9/90	494/18800	0.000595083	0.00460568	0.00267491	BRCA1/TP53/AURKB/CCNA2/GATA3/GTF3C4/SNAI2/SMAD4/PPM1F	9
GO:0030183	B cell differentiation	5/90	142/18800	0.000601584	0.00462192	0.00268434	TP53/IL4/MMP14/SFRP1/SP3	5
GO:0045598	regulation of fat cell differentiation	5/90	142/18800	0.000601584	0.00462192	0.00268434	MAPK14/TGFB1/GATA3/SNAI2/SFRP1	5
GO:0090090	negative regulation of canonical Wnt signaling pathway	5/90	142/18800	0.000601584	0.00462192	0.00268434	MAPK14/SNAI2/SFRP1/DKK2/G3BP1	5
GO:0051223	regulation of protein transport	9/90	495/18800	0.00060375	0.00462728	0.00268746	MAPK14/TGFB1/FBXW7/HNF4A/IFNG/SFRP1/PPM1F/BBC3/IGF1	9
GO:0055013	cardiac muscle cell development	4/90	81/18800	0.00061677	0.00470604	0.0027332	PDGFRB/SMAD4/SRF/IGF1	4
GO:0032946	positive regulation of mononuclear cell proliferation	5/90	143/18800	0.000621053	0.00470604	0.0027332	IL4/CDKN1A/SLC7A1/EFNB1/IGF1	5
GO:0040013	negative regulation of locomotion	8/90	396/18800	0.000621387	0.00470604	0.0027332	TGFB1/GATA3/HMOX1/IL4/SFRP1/SRF/DLC1/RHOA	8
GO:0007095	mitotic G2 DNA damage checkpoint signaling	3/90	35/18800	0.000621496	0.00470604	0.0027332	BRCA1/CDKN1A/CCNG1	3
GO:1904031	positive regulation of cyclin-dependent protein kinase activity	3/90	35/18800	0.000621496	0.00470604	0.0027332	CCND1/CDKN1B/CDKN1A	3
GO:0001822	kidney development	7/90	303/18800	0.000628454	0.00474732	0.00275717	MYC/BCL2L11/GATA3/PDGFRB/SMAD4/SFRP1/RHOA	7
GO:1901983	regulation of protein acetylation	4/90	82/18800	0.000646047	0.00486854	0.00282758	BRCA1/GATA3/SNAI2/SMAD4	4
GO:0060284	regulation of cell development	9/90	500/18800	0.000648658	0.00487655	0.00283223	MYC/TGFB1/TP53/FBXW7/IFNG/HOOK3/SMAD4/SRF/IGF1	9
GO:0070374	positive regulation of ERK1 and ERK2 cascade	6/90	220/18800	0.00065924	0.0049443	0.00287158	TGFB1/FGFR3/FBXW7/PDGFRB/IGF1/CCN2	6
GO:0014910	regulation of smooth muscle cell migration	4/90	83/18800	0.000676296	0.00504818	0.00293191	MYC/PDGFRB/IGF1/RHOA	4
GO:0042509	regulation of tyrosine phosphorylation of STAT protein	4/90	83/18800	0.000676296	0.00504818	0.00293191	FGFR3/IFNG/IL4/IGF1	4
GO:0062013	positive regulation of small molecule metabolic process	5/90	146/18800	0.000682305	0.005081	0.00295097	MYC/IFNG/IL4/NOS3/IGF1	5
GO:0071496	cellular response to external stimulus	7/90	309/18800	0.000705435	0.00524085	0.00304381	TP53/HMOX1/PDE2A/SNAI2/SFRP1/CDKN1A/SRF	7
GO:0097194	execution phase of apoptosis	4/90	84/18800	0.000707535	0.00524409	0.00304569	TP53/RFFL/BBC3/DLC1	4
GO:0009416	response to light stimulus	7/90	310/18800	0.000718963	0.00530738	0.00308245	CCND1/MYC/TP53/AURKB/FEN1/POLD1/CDKN1A	7
GO:0060537	muscle tissue development	8/90	405/18800	0.000719444	0.00530738	0.00308245	MAPK14/TGFB1/PDGFRB/SMAD4/BTG2/SRF/IGF1/RHOA	8
GO:0070372	regulation of ERK1 and ERK2 cascade	7/90	311/18800	0.000732695	0.00535528	0.00311027	TGFB1/FGFR3/FBXW7/PDGFRB/SMAD4/IGF1/CCN2	7
GO:0003203	endocardial cushion morphogenesis	3/90	37/18800	0.000732738	0.00535528	0.00311027	NOS3/SNAI2/SMAD4	3
GO:0033144	negative regulation of intracellular steroid hormone receptor signaling pathway	3/90	37/18800	0.000732738	0.00535528	0.00311027	BRCA1/SFRP1/RHOA	3
GO:0090218	positive regulation of lipid kinase activity	3/90	37/18800	0.000732738	0.00535528	0.00311027	TGFB1/FGFR3/PDGFRB	3
GO:0008543	fibroblast growth factor receptor signaling pathway	4/90	85/18800	0.000739783	0.00536939	0.00311846	FGFR3/GATA3/NDST1/CCN2	4
GO:0009142	nucleoside triphosphate biosynthetic process	4/90	85/18800	0.000739783	0.00536939	0.00311846	MYC/TGFB1/IL4/ALDOA	4
GO:0055072	iron ion homeostasis	4/90	85/18800	0.000739783	0.00536939	0.00311846	MYC/HMOX1/IFNG/SMAD4	4
GO:0072001	renal system development	7/90	312/18800	0.000746635	0.00540667	0.00314011	MYC/BCL2L11/GATA3/PDGFRB/SMAD4/SFRP1/RHOA	7
GO:0060070	canonical Wnt signaling pathway	7/90	313/18800	0.000760784	0.00549649	0.00319228	MAPK14/TGFB1/GATA3/SNAI2/SFRP1/DKK2/G3BP1	7
GO:0007584	response to nutrient	5/90	150/18800	0.00077088	0.00555669	0.00322724	CCND1/HMOX1/SNAI2/SFRP1/SRF	5
GO:2000134	negative regulation of G1/S transition of mitotic cell cycle	4/90	86/18800	0.000773056	0.00555965	0.00322896	CCND1/CDKN1B/TP53/CDKN1A	4
GO:0001990	regulation of systemic arterial blood pressure by hormone	3/90	38/18800	0.000792801	0.00567573	0.00329638	CYP11B2/NOS3/RHOA	3
GO:0032965	regulation of collagen biosynthetic process	3/90	38/18800	0.000792801	0.00567573	0.00329638	TGFB1/PDGFRB/CCN2	3
GO:0007260	tyrosine phosphorylation of STAT protein	4/90	87/18800	0.000807374	0.00575391	0.00334179	FGFR3/IFNG/IL4/IGF1	4
GO:0055006	cardiac cell development	4/90	87/18800	0.000807374	0.00575391	0.00334179	PDGFRB/SMAD4/SRF/IGF1	4
GO:0071356	cellular response to tumor necrosis factor	6/90	229/18800	0.000812528	0.00577757	0.00335553	MAPK14/BRCA1/TP53/GATA3/RFFL/SFRP1	6
GO:0035148	tube formation	5/90	152/18800	0.000818259	0.00580522	0.00337159	BCL2L11/TGFB1/GATA3/SFRP1/DLC1	5
GO:0035051	cardiocyte differentiation	5/90	153/18800	0.000842748	0.00596552	0.00346469	TGFB1/PDGFRB/SMAD4/SRF/IGF1	5
GO:0042307	positive regulation of protein import into nucleus	3/90	39/18800	0.000855906	0.00600469	0.00348743	MAPK14/TGFB1/IFNG	3
GO:0051569	regulation of histone H3-K4 methylation	3/90	39/18800	0.000855906	0.00600469	0.00348743	BRCA1/GATA3/SMAD4	3
GO:0071634	regulation of transforming growth factor beta production	3/90	39/18800	0.000855906	0.00600469	0.00348743	FURIN/TSKU/SMAD4	3
GO:0097242	amyloid-beta clearance	3/90	39/18800	0.000855906	0.00600469	0.00348743	IFNG/IL4/SRF	3
GO:0001656	metanephros development	4/90	89/18800	0.000879214	0.0061545	0.00357444	MYC/GATA3/PDGFRB/SMAD4	4
GO:0048738	cardiac muscle tissue development	6/90	234/18800	0.000908831	0.0063444	0.00368474	MAPK14/TGFB1/PDGFRB/SMAD4/SRF/IGF1	6
GO:0034329	cell junction assembly	8/90	420/18800	0.000910372	0.0063444	0.00368474	FSCN1/MMP14/SNAI2/SFRP1/PPM1F/SRF/DLC1/RHOA	8
GO:0060191	regulation of lipase activity	4/90	90/18800	0.000916773	0.00637491	0.00370245	FGFR3/FURIN/PDGFRB/RHOA	4
GO:0090316	positive regulation of intracellular protein transport	5/90	156/18800	0.000919502	0.0063798	0.0037053	MAPK14/TGFB1/FBXW7/IFNG/BBC3	5
GO:0071392	cellular response to estradiol stimulus	3/90	40/18800	0.000922114	0.00638387	0.00370766	BCL2L11/CCNA2/SFRP1	3
GO:0014909	smooth muscle cell migration	4/90	91/18800	0.000955448	0.00660013	0.00383326	MYC/PDGFRB/IGF1/RHOA	4
GO:0070665	positive regulation of leukocyte proliferation	5/90	158/18800	0.000973486	0.00671003	0.00389708	IL4/CDKN1A/SLC7A1/EFNB1/IGF1	5
GO:0030388	fructose 1,6-bisphosphate metabolic process	2/90	10/18800	0.000994731	0.00679697	0.00394758	IFNG/ALDOA	2
GO:0042368	vitamin D biosynthetic process	2/90	10/18800	0.000994731	0.00679697	0.00394758	IFNG/SNAI2	2
GO:0045348	positive regulation of MHC class II biosynthetic process	2/90	10/18800	0.000994731	0.00679697	0.00394758	IFNG/IL4	2
GO:0072203	cell proliferation involved in metanephros development	2/90	10/18800	0.000994731	0.00679697	0.00394758	MYC/PDGFRB	2
GO:0048545	response to steroid hormone	7/90	330/18800	0.0010356	0.00704988	0.00409447	CCND1/BCL2L11/BRCA1/TGFB1/SFRP1/CCN2/RHOA	7
GO:0060993	kidney morphogenesis	4/90	93/18800	0.00103622	0.00704988	0.00409447	MYC/GATA3/PDGFRB/SMAD4	4
GO:0014911	positive regulation of smooth muscle cell migration	3/90	42/18800	0.00106407	0.00718143	0.00417087	MYC/PDGFRB/IGF1	3
GO:1900371	regulation of purine nucleotide biosynthetic process	3/90	42/18800	0.00106407	0.00718143	0.00417087	MYC/IL4/NOS3	3
GO:1904591	positive regulation of protein import	3/90	42/18800	0.00106407	0.00718143	0.00417087	MAPK14/TGFB1/IFNG	3
GO:0062197	cellular response to chemical stress	7/90	332/18800	0.00107249	0.00718143	0.00417087	MAPK7/MYC/DHFR/TP53/FBXW7/HMOX1/NOS3	7
GO:0072594	establishment of protein localization to organelle	8/90	431/18800	0.00107474	0.00718143	0.00417087	MAPK14/TGFB1/TP53/FBXW7/IFNG/E2F3/CDKN1A/BBC3	8
GO:0001657	ureteric bud development	4/90	94/18800	0.00107835	0.00718143	0.00417087	MYC/GATA3/SMAD4/SFRP1	4
GO:0002042	cell migration involved in sprouting angiogenesis	4/90	94/18800	0.00107835	0.00718143	0.00417087	FBXW7/HMOX1/SRF/RHOA	4
GO:0045582	positive regulation of T cell differentiation	4/90	94/18800	0.00107835	0.00718143	0.00417087	GATA3/IFNG/IL4/RHOA	4
GO:1901655	cellular response to ketone	4/90	94/18800	0.00107835	0.00718143	0.00417087	MYC/CDK4/ADCY6/SFRP1	4
GO:1904035	regulation of epithelial cell apoptotic process	4/90	94/18800	0.00107835	0.00718143	0.00417087	MAPK7/GATA3/HMOX1/IL4	4
GO:0019318	hexose metabolic process	6/90	242/18800	0.00108096	0.00718361	0.00417214	MAPK14/MYC/TP53/ALDOA/IGF1/TPI1	6
GO:0001837	epithelial to mesenchymal transition	5/90	162/18800	0.00108849	0.0072184	0.00419234	TGFB1/GATA3/SNAI2/SMAD4/SFRP1	5
GO:1901617	organic hydroxy compound biosynthetic process	6/90	243/18800	0.00110413	0.00730671	0.00424363	DHFR/CYP11B2/GATA3/IFNG/SNAI2/DHCR24	6
GO:0030307	positive regulation of cell growth	5/90	163/18800	0.00111875	0.0073457	0.00426627	MMP14/SFRP1/SRF/IGF1/RHOA	5
GO:0014033	neural crest cell differentiation	4/90	95/18800	0.00112168	0.0073457	0.00426627	SNAI2/SMAD4/SFRP1/EFNB1	4
GO:0042982	amyloid precursor protein metabolic process	4/90	95/18800	0.00112168	0.0073457	0.00426627	SP1/IFNG/DHCR24/IGF1	4
GO:0072163	mesonephric epithelium development	4/90	95/18800	0.00112168	0.0073457	0.00426627	MYC/GATA3/SMAD4/SFRP1	4
GO:0072164	mesonephric tubule development	4/90	95/18800	0.00112168	0.0073457	0.00426627	MYC/GATA3/SMAD4/SFRP1	4
GO:0048762	mesenchymal cell differentiation	6/90	244/18800	0.00112767	0.00736962	0.00428016	TGFB1/GATA3/SNAI2/SMAD4/SFRP1/EFNB1	6
GO:0001825	blastocyst formation	3/90	43/18800	0.00113994	0.00738848	0.00429112	FURIN/SP3/SRF	3
GO:0010712	regulation of collagen metabolic process	3/90	43/18800	0.00113994	0.00738848	0.00429112	TGFB1/PDGFRB/CCN2	3
GO:0030808	regulation of nucleotide biosynthetic process	3/90	43/18800	0.00113994	0.00738848	0.00429112	MYC/IL4/NOS3	3
GO:0071604	transforming growth factor beta production	3/90	43/18800	0.00113994	0.00738848	0.00429112	FURIN/TSKU/SMAD4	3
GO:0010506	regulation of autophagy	7/90	336/18800	0.00114937	0.00740311	0.00429962	BCL2L11/TP53/FBXW7/HMOX1/IFNG/IL4/PSAP	7
GO:0030111	regulation of Wnt signaling pathway	7/90	336/18800	0.00114937	0.00740311	0.00429962	MAPK14/TGFB1/SNAI2/TSKU/SFRP1/DKK2/G3BP1	7
GO:0042113	B cell activation	7/90	336/18800	0.00114937	0.00740311	0.00429962	TGFB1/TP53/IL4/MMP14/SFRP1/CDKN1A/SP3	7
GO:0031668	cellular response to extracellular stimulus	6/90	245/18800	0.00115159	0.00740311	0.00429962	TP53/HMOX1/SNAI2/SFRP1/CDKN1A/SRF	6
GO:0051100	negative regulation of binding	5/90	165/18800	0.00118114	0.00757757	0.00440094	AURKB/FBXW7/HMOX1/CDKN1A/PTPRF	5
GO:1902807	negative regulation of cell cycle G1/S phase transition	4/90	97/18800	0.00121196	0.00771272	0.00447943	CCND1/CDKN1B/TP53/CDKN1A	4
GO:0071803	positive regulation of podosome assembly	2/90	11/18800	0.001212	0.00771272	0.00447943	FSCN1/RHOA	2
GO:1900222	negative regulation of amyloid-beta clearance	2/90	11/18800	0.001212	0.00771272	0.00447943	IFNG/SRF	2
GO:1903799	negative regulation of production of miRNAs involved in gene silencing by miRNA	2/90	11/18800	0.001212	0.00771272	0.00447943	TGFB1/TP53	2
GO:0014706	striated muscle tissue development	6/90	248/18800	0.00122572	0.00778429	0.004521	MAPK14/TGFB1/PDGFRB/SMAD4/SRF/IGF1	6
GO:0016573	histone acetylation	5/90	167/18800	0.00124607	0.00789762	0.00458682	BRCA1/GATA3/GTF3C4/SNAI2/SMAD4	5
GO:0034612	response to tumor necrosis factor	6/90	249/18800	0.00125122	0.00791435	0.00459654	MAPK14/BRCA1/TP53/GATA3/RFFL/SFRP1	6
GO:0002718	regulation of cytokine production involved in immune response	4/90	98/18800	0.00125896	0.00794733	0.00461569	TGFB1/GATA3/HMOX1/IL4	4
GO:0050863	regulation of T cell activation	7/90	342/18800	0.00127274	0.00801828	0.0046569	GATA3/IFNG/IL4/SLC7A1/EFNB1/IGF1/RHOA	7
GO:0090257	regulation of muscle system process	6/90	250/18800	0.00127713	0.00802985	0.00466362	NOS3/SMAD4/SRF/IGF1/CCN2/RHOA	6
GO:0006110	regulation of glycolytic process	3/90	45/18800	0.00130172	0.00811962	0.00471576	MYC/IFNG/IGF1	3
GO:0006984	ER-nucleus signaling pathway	3/90	45/18800	0.00130172	0.00811962	0.00471576	BCL2L11/TP53/FBXW7	3
GO:0045933	positive regulation of muscle contraction	3/90	45/18800	0.00130172	0.00811962	0.00471576	SRF/CCN2/RHOA	3
GO:1904646	cellular response to amyloid-beta	3/90	45/18800	0.00130172	0.00811962	0.00471576	BCL2L11/CACNB1/IGF1	3
GO:0001823	mesonephros development	4/90	99/18800	0.00130722	0.00812176	0.004717	MYC/GATA3/SMAD4/SFRP1	4
GO:0045639	positive regulation of myeloid cell differentiation	4/90	99/18800	0.00130722	0.00812176	0.004717	MAPK14/ACVR1B/TGFB1/IFNG	4
GO:1903037	regulation of leukocyte cell-cell adhesion	7/90	344/18800	0.0013161	0.00816084	0.0047397	GATA3/IFNG/IL4/SLC7A1/EFNB1/IGF1/RHOA	7
GO:0031667	response to nutrient levels	8/90	446/18800	0.00133634	0.00826538	0.00480041	MAPK14/CCND1/TP53/HMOX1/SNAI2/SFRP1/CDKN1A/SRF	8
GO:0045765	regulation of angiogenesis	7/90	345/18800	0.0013382	0.00826538	0.00480041	MAPK7/SP1/BRCA1/E2F2/HMOX1/NOS3/SFRP1	7
GO:0002367	cytokine production involved in immune response	4/90	100/18800	0.00135676	0.00836356	0.00485743	TGFB1/GATA3/HMOX1/IL4	4
GO:0030336	negative regulation of cell migration	7/90	346/18800	0.0013606	0.00837089	0.00486169	TGFB1/HMOX1/IL4/SFRP1/SRF/DLC1/RHOA	7
GO:0051099	positive regulation of binding	5/90	171/18800	0.00138381	0.00847167	0.00492022	MYC/TGFB1/GATA3/IFNG/IGF1	5
GO:0035307	positive regulation of protein dephosphorylation	3/90	46/18800	0.00138774	0.00847167	0.00492022	TGFB1/PDGFRB/DLC1	3
GO:0035794	positive regulation of mitochondrial membrane permeability	3/90	46/18800	0.00138774	0.00847167	0.00492022	BCL2L11/TP53/BBC3	3
GO:0061383	trabecula morphogenesis	3/90	46/18800	0.00138774	0.00847167	0.00492022	SFRP1/SRF/RHOA	3
GO:0003012	muscle system process	8/90	449/18800	0.00139429	0.00847881	0.00492437	HMOX1/NOS3/SMAD4/ALDOA/SRF/IGF1/CCN2/RHOA	8
GO:0048568	embryonic organ development	8/90	449/18800	0.00139429	0.00847881	0.00492437	MAFB/TGFB1/TP53/GATA3/NDST1/MMP14/SP3/SRF	8
GO:0007015	actin filament organization	8/90	450/18800	0.00141405	0.00858238	0.00498452	FSCN1/SFRP1/ALDOA/PPM1F/SRF/DLC1/CCN2/RHOA	8
GO:0006983	ER overload response	2/90	12/18800	0.00144987	0.00871585	0.00506204	BCL2L11/TP53	2
GO:0030656	regulation of vitamin metabolic process	2/90	12/18800	0.00144987	0.00871585	0.00506204	IFNG/SNAI2	2
GO:0032908	regulation of transforming growth factor beta1 production	2/90	12/18800	0.00144987	0.00871585	0.00506204	FURIN/TSKU	2
GO:0071635	negative regulation of transforming growth factor beta production	2/90	12/18800	0.00144987	0.00871585	0.00506204	FURIN/TSKU	2
GO:1903800	positive regulation of production of miRNAs involved in gene silencing by miRNA	2/90	12/18800	0.00144987	0.00871585	0.00506204	TGFB1/TP53	2
GO:0018393	internal peptidyl-lysine acetylation	5/90	173/18800	0.00145675	0.00874051	0.00507636	BRCA1/GATA3/GTF3C4/SNAI2/SMAD4	5
GO:0010717	regulation of epithelial to mesenchymal transition	4/90	102/18800	0.00145974	0.00874179	0.00507711	TGFB1/GATA3/SMAD4/SFRP1	4
GO:1901342	regulation of vasculature development	7/90	351/18800	0.00147703	0.00874691	0.00508008	MAPK7/SP1/BRCA1/E2F2/HMOX1/NOS3/SFRP1	7
GO:0003197	endocardial cushion development	3/90	47/18800	0.00147726	0.00874691	0.00508008	NOS3/SNAI2/SMAD4	3
GO:0032964	collagen biosynthetic process	3/90	47/18800	0.00147726	0.00874691	0.00508008	TGFB1/PDGFRB/CCN2	3
GO:0045646	regulation of erythrocyte differentiation	3/90	47/18800	0.00147726	0.00874691	0.00508008	MAPK14/MAFB/ACVR1B	3
GO:0051972	regulation of telomerase activity	3/90	47/18800	0.00147726	0.00874691	0.00508008	MYC/TP53/AURKB	3
GO:2000378	negative regulation of reactive oxygen species metabolic process	3/90	47/18800	0.00147726	0.00874691	0.00508008	BRCA1/TP53/RHOA	3
GO:0048771	tissue remodeling	5/90	174/18800	0.00149427	0.00883103	0.00512893	TGFB1/TP53/MMP14/NOS3/SFRP1	5
GO:0035282	segmentation	4/90	103/18800	0.00151322	0.00890964	0.00517459	MAFB/TP53/SMAD4/SFRP1	4
GO:0042102	positive regulation of T cell proliferation	4/90	103/18800	0.00151322	0.00890964	0.00517459	IL4/SLC7A1/EFNB1/IGF1	4
GO:0006475	internal protein amino acid acetylation	5/90	175/18800	0.00153249	0.00898945	0.00522094	BRCA1/GATA3/GTF3C4/SNAI2/SMAD4	5
GO:0046890	regulation of lipid biosynthetic process	5/90	175/18800	0.00153249	0.00898945	0.00522094	CDK4/BRCA1/FBXW7/IFNG/SNAI2	5
GO:0014812	muscle cell migration	4/90	104/18800	0.00156806	0.00908255	0.00527501	MYC/PDGFRB/IGF1/RHOA	4
GO:0003044	regulation of systemic arterial blood pressure mediated by a chemical signal	3/90	48/18800	0.00157032	0.00908255	0.00527501	CYP11B2/NOS3/RHOA	3
GO:0044818	mitotic G2/M transition checkpoint	3/90	48/18800	0.00157032	0.00908255	0.00527501	BRCA1/CDKN1A/CCNG1	3
GO:0060976	coronary vasculature development	3/90	48/18800	0.00157032	0.00908255	0.00527501	NDST1/PDGFRB/SRF	3
GO:1902003	regulation of amyloid-beta formation	3/90	48/18800	0.00157032	0.00908255	0.00527501	SP1/IFNG/IGF1	3
GO:1902108	regulation of mitochondrial membrane permeability involved in apoptotic process	3/90	48/18800	0.00157032	0.00908255	0.00527501	BCL2L11/TP53/BBC3	3
GO:0031056	regulation of histone modification	5/90	176/18800	0.00157143	0.00908255	0.00527501	BRCA1/TP53/GATA3/SNAI2/SMAD4	5
GO:1902905	positive regulation of supramolecular fiber organization	5/90	176/18800	0.00157143	0.00908255	0.00527501	CDKN1B/SFRP1/PPM1F/CCN2/RHOA	5
GO:0005996	monosaccharide metabolic process	6/90	261/18800	0.00159006	0.00915664	0.00531804	MAPK14/MYC/TP53/ALDOA/IGF1/TPI1	6
GO:0060828	regulation of canonical Wnt signaling pathway	6/90	261/18800	0.00159006	0.00915664	0.00531804	MAPK14/TGFB1/SNAI2/SFRP1/DKK2/G3BP1	6
GO:0022411	cellular component disassembly	8/90	460/18800	0.00162414	0.00931954	0.00541265	MYC/TGFB1/TP53/FSCN1/FBXW7/MMP14/FURIN/SNAI2	8
GO:0046634	regulation of alpha-beta T cell activation	4/90	105/18800	0.00162426	0.00931954	0.00541265	GATA3/IFNG/IL4/RHOA	4
GO:0003018	vascular process in circulatory system	6/90	263/18800	0.00165272	0.00944842	0.0054875	TGFB1/NOS3/PDE2A/ADCY6/SLC7A1/RHOA	6
GO:0051054	positive regulation of DNA metabolic process	6/90	263/18800	0.00165272	0.00944842	0.0054875	MYC/BRCA1/TGFB1/AURKB/IL4/PDGFRB	6
GO:0030850	prostate gland development	3/90	49/18800	0.00166697	0.00947827	0.00550484	CDKN1B/PSAP/SFRP1	3
GO:0045058	T cell selection	3/90	49/18800	0.00166697	0.00947827	0.00550484	GATA3/SRF/RHOA	3
GO:0060260	regulation of transcription initiation from RNA polymerase II promoter	3/90	49/18800	0.00166697	0.00947827	0.00550484	CDK4/TP53/SRF	3
GO:0060840	artery development	4/90	106/18800	0.00168185	0.00954566	0.00554398	NDST1/PDGFRB/PDE2A/SRF	4
GO:0003084	positive regulation of systemic arterial blood pressure	2/90	13/18800	0.00170816	0.00955719	0.00555068	CYP11B2/RHOA	2
GO:0007183	SMAD protein complex assembly	2/90	13/18800	0.00170816	0.00955719	0.00555068	TGFB1/SMAD4	2
GO:0032736	positive regulation of interleukin-13 production	2/90	13/18800	0.00170816	0.00955719	0.00555068	GATA3/IL4	2
GO:0035745	T-helper 2 cell cytokine production	2/90	13/18800	0.00170816	0.00955719	0.00555068	GATA3/IL4	2
GO:0042362	fat-soluble vitamin biosynthetic process	2/90	13/18800	0.00170816	0.00955719	0.00555068	IFNG/SNAI2	2
GO:0061418	regulation of transcription from RNA polymerase II promoter in response to hypoxia	2/90	13/18800	0.00170816	0.00955719	0.00555068	TP53/BACH1	2
GO:0071481	cellular response to X-ray	2/90	13/18800	0.00170816	0.00955719	0.00555068	GATA3/SFRP1	2
GO:2000551	regulation of T-helper 2 cell cytokine production	2/90	13/18800	0.00170816	0.00955719	0.00555068	GATA3/IL4	2
GO:0006066	alcohol metabolic process	7/90	361/18800	0.00173319	0.00968008	0.00562205	DHFR/CYP11B2/IL4/TSKU/DHCR24/IGF1/TPI1	7
GO:0008637	apoptotic mitochondrial changes	4/90	107/18800	0.00174085	0.00970562	0.00563688	BCL2L11/TP53/BBC3/IGF1	4
GO:0043370	regulation of CD4-positive, alpha-beta T cell differentiation	3/90	50/18800	0.00176727	0.00981819	0.00570226	GATA3/IFNG/IL4	3
GO:0061647	histone H3-K9 modification	3/90	50/18800	0.00176727	0.00981819	0.00570226	BRCA1/GATA3/SMAD4	3
GO:0021761	limbic system development	4/90	108/18800	0.00180127	0.00998943	0.00580171	MYC/TSKU/BTG2/SRF	4
GO:0005667	transcription regulator complex	13/90	483/19594	3.08269e-07	6.72027e-05	6.19784e-05	MAFB/CCND1/SP1/MYC/CDK4/TP53/E2F2/MXI1/GTF3C4/BACH1/SMAD4/E2F3/SP3	13
GO:0000307	cyclin-dependent protein kinase holoenzyme complex	5/90	49/19594	2.9712e-06	0.000323861	0.000298684	CCND1/CDK4/CCNA2/CDKN1A/CCNG1	5
GO:1902554	serine/threonine protein kinase complex	6/90	99/19594	6.31059e-06	0.00045857	0.000422921	CCND1/ACVR1B/CDK4/CCNA2/CDKN1A/CCNG1	6
GO:1902911	protein kinase complex	6/90	115/19594	1.49428e-05	0.000814384	0.000751074	CCND1/ACVR1B/CDK4/CCNA2/CDKN1A/CCNG1	6
GO:0061695	transferase complex, transferring phosphorus-containing groups	8/90	259/19594	2.54555e-05	0.000948786	0.000875027	CCND1/ACVR1B/CDK4/CCNA2/POLD1/POLR3G/CDKN1A/CCNG1	8
GO:0017053	transcription repressor complex	5/90	76/19594	2.61134e-05	0.000948786	0.000875027	CCND1/SP1/MYC/TP53/SP3	5
GO:0090575	RNA polymerase II transcription regulator complex	7/90	230/19594	9.1623e-05	0.0028534	0.00263158	MAFB/MYC/E2F2/MXI1/BACH1/SMAD4/E2F3	7
GO:0016538	cyclin-dependent protein serine/threonine kinase regulator activity	6/91	50/18410	1.64668e-07	5.81279e-05	4.85338e-05	CCND1/CDKN1B/CDK4/CCNA2/CDKN1A/CCNG1	6
GO:0001228	DNA-binding transcription activator activity, RNA polymerase II-specific	11/91	462/18410	1.71451e-05	0.00204086	0.00170401	MAFB/SP1/MYC/TP53/E2F2/GATA3/HNF4A/BACH1/SMAD4/E2F3/SRF	11
GO:0001216	DNA-binding transcription activator activity	11/91	466/18410	1.85686e-05	0.00204086	0.00170401	MAFB/SP1/MYC/TP53/E2F2/GATA3/HNF4A/BACH1/SMAD4/E2F3/SRF	11
GO:0030332	cyclin binding	4/91	34/18410	2.31259e-05	0.00204086	0.00170401	CDKN1B/CDK4/FBXW7/CDKN1A	4
GO:0019838	growth factor binding	6/91	139/18410	6.54539e-05	0.00462105	0.00385834	ACVR1B/FGFR3/FURIN/PDGFRB/TSKU/CCN2	6
GO:0031625	ubiquitin protein ligase binding	8/91	298/18410	0.000113924	0.00670253	0.00559627	ACVR1B/BRCA1/TP53/FBXW7/TNK2/RFFL/CDKN1A/TPI1	8
GO:0044389	ubiquitin-like protein ligase binding	8/91	317/18410	0.000174092	0.00877919	0.00733017	ACVR1B/BRCA1/TP53/FBXW7/TNK2/RFFL/CDKN1A/TPI1	8
