# Supplementary material for: A plasma‐derived exosomal microRNA signature by small RNA sequencing for early detection of postmenopausal osteoporosis
Source: Clin Transl Med. 2024 Apr 1;14(4):e1637. doi: 10.1002/ctm2.1637 (PMC10983017; doi:10.1002/ctm2.1637)
Supplement: Supplementary file 16 — Supporting Information [file CTM2-14-e1637-s014.xlsx]

## Sheet: Sheet1
ID	Description	GeneRatio	BgRatio	pvalue	p.adjust	qvalue	geneID	Count
hsa05206	MicroRNAs in cancer	17/69	310/8622	1.99e-10	1.86e-08	1.22e-08	5598/595/1027/4609/10018/672/7157/6624/2261/1870/3162/5159/1871/1026/6541/900/387	17
hsa04110	Cell cycle	13/69	157/8622	2.36e-10	1.86e-08	1.22e-08	595/1027/4609/1019/7040/7157/9212/890/1870/4089/1871/1026/8243	13
hsa01522	Endocrine resistance	11/69	98/8622	2.44e-10	1.86e-08	1.22e-08	1432/595/1027/6667/1019/7157/1870/112/1871/1026/3479	11
hsa05220	Chronic myeloid leukemia	10/69	76/8622	3.45e-10	1.97e-08	1.29e-08	595/1027/4609/1019/7040/7157/1870/4089/1871/1026	10
hsa05219	Bladder cancer	8/69	41/8622	8.59e-10	3.92e-08	2.57e-08	595/4609/1019/7157/2261/1870/1871/1026	8
hsa04066	HIF-1 signaling pathway	10/69	109/8622	1.25e-08	4.76e-07	3.12e-07	1027/3162/3458/3939/3945/4846/1026/226/112399/3479	10
hsa05210	Colorectal cancer	9/69	86/8622	2.22e-08	7.23e-07	4.74e-07	595/4609/10018/7040/7157/4089/1026/27113/387	9
hsa05218	Melanoma	8/69	72/8622	8.85e-08	2.52e-06	1.65e-06	595/1019/7157/1870/5159/1871/1026/3479	8
hsa04115	p53 signaling pathway	8/69	74/8622	1.1e-07	2.79e-06	1.83e-06	595/1019/7157/1026/27113/9538/3479/900	8
hsa05214	Glioma	8/69	75/8622	1.22e-07	2.79e-06	1.83e-06	595/1019/7157/1870/5159/1871/1026/3479	8
hsa05212	Pancreatic cancer	8/69	76/8622	1.36e-07	2.82e-06	1.85e-06	595/1019/7040/7157/1870/4089/1871/1026	8
hsa05166	Human T-cell leukemia virus 1 infection	12/69	222/8622	1.52e-07	2.9e-06	1.9e-06	595/4609/1019/7040/7157/890/1870/112/4089/1871/1026/6722	12
hsa05224	Breast cancer	10/69	147/8622	2.2e-07	3.85e-06	2.53e-06	595/6667/4609/1019/672/7157/1870/1871/1026/3479	10
hsa04218	Cellular senescence	10/69	156/8622	3.83e-07	6.24e-06	4.09e-06	1432/595/4609/1019/7040/7157/890/1870/1871/1026	10
hsa05169	Epstein-Barr virus infection	11/69	202/8622	4.94e-07	7.51e-06	4.92e-06	1432/595/1027/4609/1019/10018/7157/890/1870/1871/1026	11
hsa05222	Small cell lung cancer	8/69	92/8622	6.06e-07	8.64e-06	5.66e-06	595/1027/4609/1019/7157/1870/1871/1026	8
hsa05225	Hepatocellular carcinoma	10/69	168/8622	7.62e-07	1.02e-05	6.7e-06	595/4609/1019/7040/7157/1870/3162/4089/1871/1026	10
hsa05215	Prostate cancer	8/69	97/8622	9.12e-07	1.16e-05	7.57e-06	595/1027/7157/1870/5159/1871/1026/3479	8
hsa05163	Human cytomegalovirus infection	11/69	225/8622	1.44e-06	1.73e-05	1.13e-05	1432/595/6667/4609/1019/7157/1870/112/1871/1026/387	11
hsa05226	Gastric cancer	9/69	149/8622	2.53e-06	2.88e-05	1.89e-05	595/1027/4609/7040/7157/1870/4089/1871/1026	9
hsa04010	MAPK signaling pathway	12/69	301/8622	3.9e-06	4.23e-05	2.77e-05	1432/5598/4609/7040/7157/2261/4293/5159/782/5923/6722/3479	12
hsa04151	PI3K-Akt signaling pathway	13/69	359/8622	4.23e-06	4.39e-05	2.88e-05	595/1027/4609/1019/10018/672/7157/2261/3565/4846/5159/1026/3479	13
hsa05161	Hepatitis B	9/69	162/8622	5.05e-06	5e-05	3.28e-05	1432/4609/7040/7157/890/1870/4089/1871/1026	9
hsa04068	FoxO signaling pathway	8/69	131/8622	8.8e-06	8.36e-05	5.48e-05	1432/595/1027/10018/7040/4089/1026/3479	8
hsa04933	AGE-RAGE signaling pathway in diabetic complications	7/69	100/8622	1.37e-05	0.000124857	8.19e-05	1432/595/1027/1019/7040/4846/4089	7
hsa05230	Central carbon metabolism in cancer	6/69	70/8622	1.85e-05	0.000161895	0.000106136	4609/7157/2261/3939/3945/5159	6
hsa04928	Parathyroid hormone synthesis, secretion and action	7/69	106/8622	2.01e-05	0.000169461	0.000111096	9935/6667/2625/4323/112/1026/387	7
hsa05223	Non-small cell lung cancer	6/69	72/8622	2.17e-05	0.000176903	0.000115975	595/1019/7157/1870/1871/1026	6
hsa04350	TGF-beta signaling pathway	7/69	108/8622	2.27e-05	0.000178253	0.00011686	6667/4609/91/7040/3458/4089/387	7
hsa04934	Cushing syndrome	8/69	155/8622	3.01e-05	0.00022847	0.000149782	595/1027/6667/1019/1870/112/1871/1026	8
hsa05160	Hepatitis C	8/69	158/8622	3.45e-05	0.000253795	0.000166384	595/4609/1019/7157/1870/3458/1871/1026	8
hsa05418	Fluid shear stress and atherosclerosis	7/69	139/8622	0.000114074	0.000812775	0.000532844	1432/5598/7157/3162/3458/4846/387	7
hsa05167	Kaposi sarcoma-associated herpesvirus infection	8/69	194/8622	0.00014682	0.0010144	0.000665024	1432/595/4609/1019/7157/1870/1871/1026	8
hsa05216	Thyroid cancer	4/69	37/8622	0.000203317	0.00129527	0.000849162	595/4609/7157/1026	4
hsa05203	Viral carcinogenesis	8/69	204/8622	0.000207524	0.00129527	0.000849162	595/1027/1019/7157/890/1026/6722/387	8
hsa04659	Th17 cell differentiation	6/69	108/8622	0.000212341	0.00129527	0.000849162	1432/7040/2625/3458/3565/4089	6
hsa05205	Proteoglycans in cancer	8/69	205/8622	0.000214588	0.00129527	0.000849162	1432/595/4609/7040/7157/1026/3479/387	8
hsa04921	Oxytocin signaling pathway	7/69	154/8622	0.000215879	0.00129527	0.000849162	5598/595/4846/112/1026/782/387	7
hsa04390	Hippo signaling pathway	7/69	157/8622	0.000243112	0.00142127	0.000931766	595/4609/7040/6591/4089/27113/1490	7
hsa04310	Wnt signaling pathway	7/69	174/8622	0.000454587	0.00259115	0.00169872	595/4609/7157/4089/6422/27123/387	7
hsa05202	Transcriptional misregulation in cancer	7/69	193/8622	0.000843217	0.00468911	0.00307412	1027/6667/4609/7157/890/1026/3479	7
hsa04550	Signaling pathways regulating pluripotency of stem cells	6/69	143/8622	0.000952025	0.00516814	0.00338816	1432/4609/91/2261/4089/3479	6
hsa05213	Endometrial cancer	4/69	58/8622	0.00115126	0.00610436	0.00400193	595/4609/7157/1026	4
hsa05321	Inflammatory bowel disease	4/69	65/8622	0.00176167	0.00912865	0.00598462	7040/2625/3458/3565	4
hsa00010	Glycolysis / Gluconeogenesis	4/69	67/8622	0.00197065	0.00998461	0.00654578	3939/3945/226/7167	4
hsa04630	JAK-STAT signaling pathway	6/69	166/8622	0.00204823	0.0101521	0.00665557	595/4609/3458/3565/5159/1026	6
hsa01524	Platinum drug resistance	4/69	73/8622	0.0026997	0.0130708	0.00856902	672/7157/1026/27113	4
hsa04660	T cell receptor signaling pathway	5/69	121/8622	0.00275174	0.0130708	0.00856902	1432/1019/3458/3565/387	5
hsa05140	Leishmaniasis	4/69	77/8622	0.00327729	0.0152494	0.00999732	1432/7040/3458/3565	4
hsa01521	EGFR tyrosine kinase inhibitor resistance	4/69	79/8622	0.00359545	0.0163953	0.0107485	10018/2261/5159/3479	4
hsa05162	Measles	5/69	138/8622	0.00483419	0.0216117	0.0141683	595/1027/1019/7157/27113	5
hsa04371	Apelin signaling pathway	5/69	139/8622	0.00498394	0.0218527	0.0143263	595/4846/112/4089/1490	5
hsa04658	Th1 and Th2 cell differentiation	4/69	92/8622	0.00618734	0.0264938	0.017369	1432/2625/3458/3565	4
hsa04520	Adherens junction	4/69	93/8622	0.00642702	0.0264938	0.017369	6591/4089/5792/387	4
hsa04912	GnRH signaling pathway	4/69	93/8622	0.00642702	0.0264938	0.017369	1432/5598/4323/112	4
hsa04015	Rap1 signaling pathway	6/69	210/8622	0.00650725	0.0264938	0.017369	1432/2261/5159/112/3479/387	6
hsa04657	IL-17 signaling pathway	4/69	94/8622	0.00667279	0.0266912	0.0174984	1432/5598/3458/3565	4
hsa05414	Dilated cardiomyopathy	4/69	96/8622	0.00718292	0.0282363	0.0185113	7040/112/782/3479	4
hsa04914	Progesterone-mediated oocyte maturation	4/69	102/8622	0.00886639	0.0342633	0.0224626	1432/890/112/3479	4
hsa04022	cGMP-PKG signaling pathway	5/69	167/8622	0.0106431	0.0404437	0.0265143	4846/5138/112/6722/387	5
hsa04722	Neurotrophin signaling pathway	4/69	119/8622	0.0149774	0.0559811	0.0367005	1432/5598/7157/387	4
hsa04071	Sphingolipid signaling pathway	4/69	121/8622	0.0158348	0.0572296	0.0375189	1432/7157/4846/387	4
hsa04152	AMPK signaling pathway	4/69	121/8622	0.0158348	0.0572296	0.0375189	595/890/3172/3479	4
hsa05165	Human papillomavirus infection	7/69	331/8622	0.0161873	0.0572296	0.0375189	595/1027/1019/7157/890/5159/1026	7
hsa05221	Acute myeloid leukemia	3/69	67/8622	0.0163155	0.0572296	0.0375189	595/4609/890	3
hsa04611	Platelet activation	4/69	124/8622	0.0171781	0.0593426	0.0389042	1432/4846/112/387	4
hsa05211	Renal cell carcinoma	3/69	69/8622	0.0176441	0.0600425	0.039363	7040/1026/112399	3
hsa04926	Relaxin signaling pathway	4/69	129/8622	0.0195718	0.0656232	0.0430217	1432/7040/4846/112	4
hsa04114	Oocyte meiosis	4/69	131/8622	0.0205844	0.0680179	0.0445916	1432/112/3479/8243	4
hsa04510	Focal adhesion	5/69	203/8622	0.0229332	0.0746968	0.0489702	595/5159/5923/3479/387	5
hsa00640	Propanoate metabolism	2/69	32/8622	0.0268256	0.0849479	0.0556907	3939/3945	2
hsa04215	Apoptosis - multiple species	2/69	32/8622	0.0268256	0.0849479	0.0556907	10018/27113	2
hsa00051	Fructose and mannose metabolism	2/69	34/8622	0.030033	0.0936606	0.0614026	226/7167	2
hsa04012	ErbB signaling pathway	3/69	85/8622	0.0303986	0.0936606	0.0614026	1027/4609/1026	3
hsa04540	Gap junction	3/69	88/8622	0.0332103	0.100154	0.0656599	5598/5159/112	3
hsa03030	DNA replication	2/69	36/8622	0.0333848	0.100154	0.0656599	2237/5424	2
hsa04211	Longevity regulating pathway	3/69	89/8622	0.0341768	0.101199	0.0663446	7157/112/3479	3
hsa05410	Hypertrophic cardiomyopathy	3/69	90/8622	0.0351579	0.102769	0.0673741	7040/782/3479	3
hsa05330	Allograft rejection	2/69	38/8622	0.0368758	0.106426	0.0697717	3458/3565	2
hsa04014	Ras signaling pathway	5/69	236/8622	0.0401578	0.11445	0.0750317	2261/5159/5923/3479/387	5
hsa03440	Homologous recombination	2/69	41/8622	0.0423621	0.117787	0.0772197	672/5424	2
hsa04216	Ferroptosis	2/69	41/8622	0.0423621	0.117787	0.0772197	7157/3162	2
hsa04750	Inflammatory mediator regulation of TRP channels	3/69	98/8622	0.0435262	0.118143	0.0774527	1432/112/3479	3
hsa04925	Aldosterone synthesis and secretion	3/69	98/8622	0.0435262	0.118143	0.0774527	1585/5138/112	3
hsa05142	Chagas disease	3/69	102/8622	0.048052	0.127609	0.0836585	1432/7040/3458	3
hsa03410	Base excision repair	2/69	44/8622	0.0481331	0.127609	0.0836585	2237/5424	2
hsa00620	Pyruvate metabolism	2/69	47/8622	0.0541726	0.14197	0.0930733	3939/3945	2
hsa05152	Tuberculosis	4/69	180/8622	0.0557166	0.144357	0.0946382	1432/7040/3458/387	4
hsa04672	Intestinal immune network for IgA production	2/69	49/8622	0.0583404	0.149456	0.0979815	7040/3565	2
hsa05145	Toxoplasmosis	3/69	111/8622	0.0590444	0.149579	0.0980621	1432/7040/3458	3
hsa05144	Malaria	2/69	50/8622	0.060465	0.151495	0.0993179	7040/3458	2
hsa04913	Ovarian steroidogenesis	2/69	51/8622	0.062616	0.155179	0.101733	112/3479	2
hsa00270	Cysteine and methionine metabolism	2/69	52/8622	0.0647929	0.158847	0.104138	3939/3945	2
hsa04935	Growth hormone synthesis, secretion and action	3/69	120/8622	0.0711161	0.172494	0.113085	1432/112/3479	3
hsa04919	Thyroid hormone signaling pathway	3/69	121/8622	0.0725215	0.174052	0.114106	595/4609/7157	3
hsa05415	Diabetic cardiomyopathy	4/69	203/8622	0.0791324	0.18794	0.123211	1432/6667/7040/4846	4
hsa04370	VEGF signaling pathway	2/69	59/8622	0.0807112	0.189713	0.124373	1432/4846	2
hsa00230	Purine metabolism	3/69	128/8622	0.0827055	0.191327	0.125431	5138/112/204	3
hsa04978	Mineral absorption	2/69	60/8622	0.0830762	0.191327	0.125431	3162/4499	2
hsa04213	Longevity regulating pathway - multiple species	2/69	61/8622	0.0854625	0.194855	0.127744	112/3479	2
hsa05217	Basal cell carcinoma	2/69	63/8622	0.090297	0.203839	0.133634	7157/1026	2
hsa05417	Lipid and atherosclerosis	4/69	215/8622	0.0930316	0.206744	0.135538	1432/7157/4846/387	4
hsa04380	Osteoclast differentiation	3/69	135/8622	0.0934725	0.206744	0.135538	1432/7040/3458	3
hsa04210	Apoptosis	3/69	136/8622	0.0950563	0.206744	0.135538	10018/7157/27113	3
hsa04927	Cortisol synthesis and secretion	2/69	65/8622	0.0952109	0.206744	0.135538	6667/112	2
hsa04915	Estrogen signaling pathway	3/69	137/8622	0.0966513	0.207891	0.136291	6667/4846/112	3
hsa03450	Non-homologous end-joining	1/69	13/8622	0.0992502	0.211486	0.138648	2237	1
hsa04664	Fc epsilon RI signaling pathway	2/69	68/8622	0.102723	0.216859	0.14217	1432/3565	2
hsa04917	Prolactin signaling pathway	2/69	70/8622	0.107819	0.22553	0.147854	1432/595	2
hsa04137	Mitophagy - animal	2/69	72/8622	0.112982	0.233406	0.153018	6667/7157	2
hsa00730	Thiamine metabolism	1/69	15/8622	0.113632	0.233406	0.153018	204	1
hsa04072	Phospholipase D signaling pathway	3/69	148/8622	0.114903	0.233909	0.153348	5159/112/387	3
hsa01230	Biosynthesis of amino acids	2/69	75/8622	0.120846	0.24383	0.159852	226/7167	2
hsa05133	Pertussis	2/69	76/8622	0.123497	0.246994	0.161926	1432/387	2
hsa04261	Adrenergic signaling in cardiomyocytes	3/69	154/8622	0.125373	0.248566	0.162956	1432/112/782	3
hsa04932	Non-alcoholic fatty liver disease	3/69	155/8622	0.127151	0.249918	0.163843	1432/10018/7040	3
hsa00100	Steroid biosynthesis	1/69	20/8622	0.148604	0.287133	0.18824	1718	1
hsa00670	One carbon pool by folate	1/69	20/8622	0.148604	0.287133	0.18824	1719	1
hsa04530	Tight junction	3/69	170/8622	0.15487	0.296726	0.19453	595/1019/387	3
hsa05235	PD-L1 expression and PD-1 checkpoint pathway in cancer	2/69	89/8622	0.159123	0.302334	0.198206	1432/3458	2
hsa00220	Arginine biosynthesis	1/69	22/8622	0.162208	0.305649	0.200379	4846	1
hsa05032	Morphine addiction	2/69	91/8622	0.164767	0.307926	0.201872	5138/112	2
hsa03430	Mismatch repair	1/69	23/8622	0.16893	0.313139	0.20529	5424	1
hsa05323	Rheumatoid arthritis	2/69	93/8622	0.170447	0.313403	0.205463	7040/3458	2
hsa00534	Glycosaminoglycan biosynthesis - heparan sulfate / heparin	1/69	24/8622	0.175599	0.320293	0.209979	3340	1
hsa05231	Choline metabolism in cancer	2/69	98/8622	0.184787	0.334377	0.219213	6667/5159	2
hsa04950	Maturity onset diabetes of the young	1/69	26/8622	0.188778	0.338909	0.222184	3172	1
hsa00790	Folate biosynthesis	1/69	27/8622	0.19529	0.344428	0.225802	1719	1
hsa04972	Pancreatic secretion	2/69	102/8622	0.196384	0.344428	0.225802	112/387	2
hsa05146	Amoebiasis	2/69	102/8622	0.196384	0.344428	0.225802	7040/3458	2
hsa04625	C-type lectin receptor signaling pathway	2/69	104/8622	0.202218	0.351952	0.230735	1432/387	2
hsa04922	Glucagon signaling pathway	2/69	107/8622	0.211007	0.362296	0.237517	3939/3945	2
hsa04060	Cytokine-cytokine receptor interaction	4/69	297/8622	0.213576	0.362296	0.237517	91/7040/3458/3565	4
hsa04931	Insulin resistance	2/69	108/8622	0.213945	0.362296	0.237517	4846/5792	2
hsa01523	Antifolate resistance	1/69	30/8622	0.214518	0.362296	0.237517	1719	1
hsa00030	Pentose phosphate pathway	1/69	31/8622	0.220826	0.367505	0.240932	226	1
hsa05310	Asthma	1/69	31/8622	0.220826	0.367505	0.240932	3565	1
hsa04668	TNF signaling pathway	2/69	114/8622	0.231655	0.382092	0.250494	1432/4323	2
hsa01200	Carbon metabolism	2/69	115/8622	0.234618	0.382092	0.250494	226/7167	2
hsa04670	Leukocyte transendothelial migration	2/69	115/8622	0.234618	0.382092	0.250494	1432/387	2
hsa03020	RNA polymerase	1/69	34/8622	0.239452	0.386163	0.253163	10622	1
hsa05207	Chemical carcinogenesis - receptor activation	3/69	212/8622	0.240505	0.386163	0.253163	595/4609/112	3
hsa04960	Aldosterone-regulated sodium reabsorption	1/69	37/8622	0.257639	0.407928	0.267432	3479	1
hsa05143	African trypanosomiasis	1/69	37/8622	0.257639	0.407928	0.267432	3458	1
hsa04024	cAMP signaling pathway	3/69	225/8622	0.268571	0.422305	0.276857	112/610/387	3
hsa04810	Regulation of actin cytoskeleton	3/69	229/8622	0.277293	0.433033	0.28389	2261/5159/387	3
hsa05332	Graft-versus-host disease	1/69	42/8622	0.287002	0.444959	0.291709	3458	1
hsa04270	Vascular smooth muscle contraction	2/69	134/8622	0.291128	0.444959	0.291709	112/387	2
hsa00860	Porphyrin metabolism	1/69	43/8622	0.292736	0.444959	0.291709	3162	1
hsa04940	Type I diabetes mellitus	1/69	43/8622	0.292736	0.444959	0.291709	3458	1
hsa04962	Vasopressin-regulated water reabsorption	1/69	44/8622	0.298425	0.447119	0.293125	112	1
hsa05135	Yersinia infection	2/69	137/8622	0.30004	0.447119	0.293125	1432/387	2
hsa05322	Systemic lupus erythematosus	2/69	137/8622	0.30004	0.447119	0.293125	3458/6634	2
hsa03050	Proteasome	1/69	46/8622	0.309667	0.458468	0.300565	3458	1
hsa04120	Ubiquitin mediated proteolysis	2/69	142/8622	0.314856	0.460129	0.301654	672/55294	2
hsa04936	Alcoholic liver disease	2/69	142/8622	0.314856	0.460129	0.301654	1432/595	2
hsa05131	Shigellosis	3/69	247/8622	0.316843	0.460129	0.301654	1432/7157/387	3
hsa05132	Salmonella infection	3/69	249/8622	0.321256	0.463584	0.30392	1432/4609/387	3
hsa04020	Calcium signaling pathway	3/69	253/8622	0.330084	0.470939	0.308742	2261/4846/5159	3
hsa00330	Arginine and proline metabolism	1/69	50/8622	0.331621	0.470939	0.308742	4846	1
hsa04723	Retrograde endocannabinoid signaling	2/69	148/8622	0.332549	0.470939	0.308742	1432/112	2
hsa04148	Efferocytosis	2/69	150/8622	0.338421	0.476297	0.312254	1432/7040	2
hsa01240	Biosynthesis of cofactors	2/69	153/8622	0.347202	0.480366	0.314921	1719/204	2
hsa04961	Endocrine and other factor-regulated calcium reabsorption	1/69	53/8622	0.347633	0.480366	0.314921	112	1
hsa05320	Autoimmune thyroid disease	1/69	53/8622	0.347633	0.480366	0.314921	3565	1
hsa00600	Sphingolipid metabolism	1/69	54/8622	0.352886	0.481785	0.315852	5660	1
hsa03460	Fanconi anemia pathway	1/69	54/8622	0.352886	0.481785	0.315852	672	1
hsa04150	mTOR signaling pathway	2/69	156/8622	0.355945	0.483069	0.316693	3479/387	2
hsa04340	Hedgehog signaling pathway	1/69	56/8622	0.363268	0.490089	0.321296	595	1
hsa04923	Regulation of lipolysis in adipocytes	1/69	58/8622	0.373485	0.500909	0.328389	112	1
hsa04730	Long-term depression	1/69	60/8622	0.38354	0.508414	0.333309	3479	1
hsa05416	Viral myocarditis	1/69	60/8622	0.38354	0.508414	0.333309	595	1
hsa00140	Steroid hormone biosynthesis	1/69	62/8622	0.393437	0.516901	0.338873	1585	1
hsa03250	Viral life cycle - HIV-1	1/69	63/8622	0.398326	0.516901	0.338873	5045	1
hsa03420	Nucleotide excision repair	1/69	63/8622	0.398326	0.516901	0.338873	5424	1
hsa05164	Influenza A	2/69	171/8622	0.399011	0.516901	0.338873	1019/3458	2
hsa04929	GnRH secretion	1/69	64/8622	0.403177	0.519346	0.340476	610	1
hsa04924	Renin secretion	1/69	69/8622	0.426857	0.546542	0.358306	112	1
hsa04360	Axon guidance	2/69	182/8622	0.429765	0.546542	0.358306	1947/387	2
hsa05120	Epithelial cell signaling in Helicobacter pylori infection	1/69	70/8622	0.431481	0.546542	0.358306	1432	1
hsa04622	RIG-I-like receptor signaling pathway	1/69	71/8622	0.436068	0.549301	0.360114	1432	1
hsa04621	NOD-like receptor signaling pathway	2/69	186/8622	0.44075	0.552074	0.361932	1432/387	2
hsa00562	Inositol phosphate metabolism	1/69	73/8622	0.445133	0.552074	0.361932	7167	1
hsa05016	Huntington disease	3/69	306/8622	0.445534	0.552074	0.361932	6667/7157/27113	3
hsa04623	Cytosolic DNA-sensing pathway	1/69	75/8622	0.454054	0.5554	0.364113	10622	1
hsa04918	Thyroid hormone synthesis	1/69	75/8622	0.454054	0.5554	0.364113	112	1
hsa04062	Chemokine signaling pathway	2/69	192/8622	0.457015	0.5554	0.364113	112/387	2
hsa04971	Gastric acid secretion	1/69	76/8622	0.458461	0.5554	0.364113	112	1
hsa05100	Bacterial invasion of epithelial cells	1/69	77/8622	0.462834	0.5554	0.364113	387	1
hsa05412	Arrhythmogenic right ventricular cardiomyopathy	1/69	77/8622	0.462834	0.5554	0.364113	782	1
hsa04612	Antigen processing and presentation	1/69	78/8622	0.467171	0.55767	0.365601	3458	1
hsa03018	RNA degradation	1/69	79/8622	0.471474	0.558792	0.366336	7832	1
hsa05130	Pathogenic Escherichia coli infection	2/69	198/8622	0.473012	0.558792	0.366336	1432/387	2
hsa03083	Polycomb repressive complex	1/69	84/8622	0.492481	0.578792	0.379448	9212	1
hsa01232	Nucleotide metabolism	1/69	85/8622	0.496583	0.579434	0.379869	204	1
hsa04742	Taste transduction	1/69	86/8622	0.500651	0.579434	0.379869	112	1
hsa04911	Insulin secretion	1/69	86/8622	0.500651	0.579434	0.379869	112	1
hsa04260	Cardiac muscle contraction	1/69	87/8622	0.504688	0.581156	0.380998	782	1
hsa04727	GABAergic synapse	1/69	89/8622	0.512664	0.584438	0.383149	112	1
hsa04976	Bile secretion	1/69	89/8622	0.512664	0.584438	0.383149	112	1
hsa04970	Salivary secretion	1/69	93/8622	0.52824	0.599198	0.392826	112	1
hsa05208	Chemical carcinogenesis - reactive oxygen species	2/69	223/8622	0.536578	0.605643	0.397051	1432/3162	2
hsa04713	Circadian entrainment	1/69	97/8622	0.543325	0.610236	0.400063	112	1
hsa04640	Hematopoietic cell lineage	1/69	99/8622	0.550688	0.615474	0.403497	3565	1
hsa04916	Melanogenesis	1/69	101/8622	0.557934	0.617785	0.405011	112	1
hsa04714	Thermogenesis	2/69	232/8622	0.558174	0.617785	0.405011	1432/112	2
hsa04620	Toll-like receptor signaling pathway	1/69	108/8622	0.582399	0.641483	0.420548	1432	1
hsa04725	Cholinergic synapse	1/69	113/8622	0.599053	0.653714	0.428566	112	1
hsa04144	Endocytosis	2/69	250/8622	0.599238	0.653714	0.428566	2261/387	2
hsa04724	Glutamatergic synapse	1/69	115/8622	0.605529	0.657432	0.431003	112	1
hsa04142	Lysosome	1/69	132/8622	0.656576	0.702814	0.460755	5660	1
hsa04650	Natural killer cell mediated cytotoxicity	1/69	132/8622	0.656576	0.702814	0.460755	3458	1
hsa04728	Dopaminergic synapse	1/69	132/8622	0.656576	0.702814	0.460755	1432	1
hsa04910	Insulin signaling pathway	1/69	137/8622	0.67031	0.714162	0.468195	5792	1
hsa05017	Spinocerebellar ataxia	1/69	143/8622	0.686077	0.727561	0.476979	6667	1
hsa04514	Cell adhesion molecules	1/69	158/8622	0.722317	0.761311	0.499105	5792	1
hsa04217	Necroptosis	1/69	159/8622	0.724581	0.761311	0.499105	3458	1
hsa04613	Neutrophil extracellular trap formation	1/69	191/8622	0.788158	0.824075	0.540252	1432	1
hsa04814	Motor proteins	1/69	193/8622	0.791611	0.824075	0.540252	84376	1
hsa05014	Amyotrophic lateral sclerosis	2/69	364/8622	0.79516	0.824075	0.540252	1432/7157	2
hsa05170	Human immunodeficiency virus 1 infection	1/69	212/8622	0.821772	0.847801	0.555807	1432	1
hsa03040	Spliceosome	1/69	216/8622	0.827551	0.849917	0.557194	6634	1
hsa05171	Coronavirus disease - COVID-19	1/69	232/8622	0.848875	0.867908	0.568989	1432	1
hsa05012	Parkinson disease	1/69	266/8622	0.885934	0.901754	0.591178	7157	1
hsa05020	Prion disease	1/69	272/8622	0.891472	0.903358	0.592229	1432	1
hsa05022	Pathways of neurodegeneration - multiple diseases	2/69	476/8622	0.900935	0.908908	0.595867	1432/27123	2
hsa05010	Alzheimer disease	1/69	384/8622	0.957419	0.961637	0.630436	27123	1
hsa04740	Olfactory transduction	1/69	439/8622	0.973231	0.973231	0.638037	5138	1
