# Supplementary material for: A plasma‐derived exosomal microRNA signature by small RNA sequencing for early detection of postmenopausal osteoporosis
Source: Clin Transl Med. 2024 Apr 1;14(4):e1637. doi: 10.1002/ctm2.1637 (PMC10983017; doi:10.1002/ctm2.1637)
Supplement: Supplementary file 17 — Supporting Information [file CTM2-14-e1637-s009.xlsx]

## Sheet: Sheet1
ID	Description	GeneRatio	BgRatio	pvalue	p.adjust	qvalue	geneID	Count
GO:1903131	mononuclear cell differentiation	22/141	474/18614	9.68877e-12	3.33318e-08	1.96038e-08	IL6/MYH9/SOCS1/EZH2/TP53/ATG5/KLF6/FOXO3/RUNX2/IL11/DLL4/MYC/SOX4/SOCS5/MAFB/ZEB1/SP3/PRDM1/ATM/TOX/BCL6/BCL2	22
GO:0062197	cellular response to chemical stress	19/141	349/18614	1.8689e-11	3.33318e-08	1.96038e-08	IL6/CASP3/EZH2/TP53/BECN1/ATG5/MCL1/FOXO3/EIF2S1/FOXO1/RHOB/ATM/FBXW7/PARP1/CHUK/ECT2/SLC2A4/BCL2/CAT	19
GO:0030098	lymphocyte differentiation	20/141	422/18614	6.39757e-11	7.60671e-08	4.47381e-08	IL6/SOCS1/EZH2/TP53/ATG5/KLF6/FOXO3/RUNX2/IL11/DLL4/SOX4/SOCS5/MAFB/ZEB1/SP3/PRDM1/ATM/TOX/BCL6/BCL2	20
GO:0050673	epithelial cell proliferation	21/141	488/18614	1.21822e-10	1.08635e-07	6.38926e-08	SP1/FGFR1/IL6/RB1/NOTCH1/B4GALT1/SNAI2/CDC42/RUNX2/DLL4/CDKN1B/MYC/ZEB1/STAT1/FBXW7/STAT5A/SCARB1/MEF2C/PAX6/MYCN/SIX1	21
GO:0050678	regulation of epithelial cell proliferation	19/141	419/18614	4.21009e-10	2.51081e-07	1.47671e-07	SP1/FGFR1/RB1/NOTCH1/B4GALT1/SNAI2/CDC42/RUNX2/DLL4/CDKN1B/MYC/ZEB1/STAT1/FBXW7/STAT5A/MEF2C/PAX6/MYCN/SIX1	19
GO:0045165	cell fate commitment	16/141	281/18614	4.2234e-10	2.51081e-07	1.47671e-07	IL6/SMAD1/NOTCH1/CASP3/TP53/MCL1/CDC42/MTA1/RUNX2/DLL4/PRDM1/MEF2C/PAX6/TOX/BCL2/SIX1	16
GO:0010721	negative regulation of cell development	16/141	286/18614	5.46645e-10	2.78378e-07	1.63725e-07	IL6/RB1/NOTCH1/SOCS1/TP53/LDLR/SNAI2/MYC/RYK/BTG2/SOCS5/MAFB/FBXW7/PAX6/MYCN/BCL6	16
GO:0070482	response to oxygen levels	17/141	333/18614	6.24341e-10	2.78378e-07	1.63725e-07	MTHFR/NOTCH1/CASP3/TP53/BNIP3L/BECN1/CCN2/CDKN1B/MYC/E2F1/HSP90B1/FOXO1/ATM/SLC2A4/BCL2/CAT/PDGFRB	17
GO:0006979	response to oxidative stress	19/141	434/18614	7.57794e-10	3.00339e-07	1.76641e-07	SP1/IL6/CASP3/EZH2/TP53/BECN1/MCL1/FOXO3/EIF2S1/FOXO1/RHOB/STAT1/FBXW7/PARP1/CHUK/ECT2/BCL2/CAT/PDGFRB	19
GO:0030217	T cell differentiation	16/141	300/18614	1.09582e-09	3.9088e-07	2.29892e-07	IL6/SOCS1/TP53/ATG5/FOXO3/RUNX2/DLL4/SOX4/SOCS5/MAFB/ZEB1/SP3/PRDM1/TOX/BCL6/BCL2	16
GO:1903706	regulation of hemopoiesis	18/141	415/18614	2.54545e-09	8.2542e-07	4.85463e-07	RB1/SOCS1/SNAI2/FOXO3/NFKBIA/MYC/SOX4/SOCS5/MAFB/ZEB1/PRDM1/LIF/STAT1/FBXW7/MEF2C/TOX/HAX1/BCL6	18
GO:0030099	myeloid cell differentiation	18/141	421/18614	3.18963e-09	9.48117e-07	5.57625e-07	RB1/MYH9/CASP3/SOCS1/CDC42/FOXO3/IL11/NFKBIA/MYC/MAFB/SP3/LIF/STAT1/FBXW7/PARP1/MEF2C/HAX1/BCL6	18
GO:0003170	heart valve development	9/141	73/18614	4.08566e-09	1.12104e-06	6.59329e-07	RB1/MATR3/NOTCH1/SNAI1/SNAI2/DLL4/SOX4/PRDM1/MEF2C	9
GO:0034599	cellular response to oxidative stress	15/141	290/18614	5.67752e-09	1.44655e-06	8.50774e-07	IL6/EZH2/TP53/BECN1/MCL1/FOXO3/EIF2S1/FOXO1/RHOB/FBXW7/PARP1/CHUK/ECT2/BCL2/CAT	15
GO:0014013	regulation of gliogenesis	10/141	108/18614	9.28423e-09	2.06801e-06	1.21628e-06	IL6/RB1/NOTCH1/EZH2/TP53/LDLR/KRAS/E2F1/LIF/MYCN	10
GO:0009314	response to radiation	18/141	452/18614	9.65045e-09	2.06801e-06	1.21628e-06	SMC1A/CASP3/TP53/ATP1A2/SNAI2/CCND2/MTA1/EIF2S1/KRAS/MYC/PRDM1/RHOB/ATM/PARP1/ECT2/BCL2/HOXA1/CAT	18
GO:0048568	embryonic organ development	18/141	453/18614	9.98596e-09	2.06801e-06	1.21628e-06	NOTCH1/TP53/SNAI1/SOCS3/CDC42/RUNX2/RARB/MAFB/ZEB1/SP3/PRDM1/LIF/MEF2C/PAX6/MYCN/HOXA1/SIX1/CTHRC1	18
GO:0051402	neuron apoptotic process	14/141	259/18614	1.0773e-08	2.06801e-06	1.21628e-06	FASLG/RB1/CASP3/TP53/MCL1/FOXO3/KRAS/BTG2/ATM/FBXW7/PARP1/MEF2C/BCL2/SIX1	14
GO:0036293	response to decreased oxygen levels	15/141	306/18614	1.16937e-08	2.06801e-06	1.21628e-06	MTHFR/NOTCH1/CASP3/TP53/BNIP3L/BECN1/CCN2/CDKN1B/MYC/E2F1/HSP90B1/ATM/SLC2A4/BCL2/CAT	15
GO:0010212	response to ionizing radiation	11/141	143/18614	1.17079e-08	2.06801e-06	1.21628e-06	CASP3/TP53/SNAI2/CCND2/MTA1/MYC/RHOB/ATM/PARP1/ECT2/BCL2	11
GO:0043523	regulation of neuron apoptotic process	13/141	219/18614	1.2175e-08	2.06801e-06	1.21628e-06	FASLG/CASP3/TP53/MCL1/FOXO3/KRAS/BTG2/ATM/FBXW7/PARP1/MEF2C/BCL2/SIX1	13
GO:0042692	muscle cell differentiation	17/141	410/18614	1.41948e-08	2.30149e-06	1.3536e-06	RB1/MYH9/SMAD1/NOTCH1/CASP3/EZH2/BCL9/ATG5/MED28/DNMT1/RARB/KRAS/ZEB1/MEF2C/BCL2/PDGFRB/SIX1	17
GO:0031667	response to nutrient levels	18/141	477/18614	2.20851e-08	3.42512e-06	2.01445e-06	SP1/MTHFR/TP53/BECN1/ATG5/LDLR/SNAI2/FOXO3/RUNX2/EIF2S1/RASAL2/SLC16A1/ZEB1/FOXO1/STAT1/IGF1R/BCL2/CAT	18
GO:2000177	regulation of neural precursor cell proliferation	9/141	89/18614	2.41476e-08	3.58893e-06	2.11079e-06	NOTCH1/TP53/DLL4/BTG2/PTBP2/FOXO1/PAX6/TOX/TRIM71	9
GO:0043200	response to amino acid	10/141	120/18614	2.57662e-08	3.67632e-06	2.16219e-06	MTHFR/CASP3/SOCS1/DNMT1/CCN2/CDKN1B/ZEB1/IGF1R/BCL2/SIX1	10
GO:0044843	cell cycle G1/S phase transition	14/141	281/18614	3.01312e-08	4.13377e-06	2.43124e-06	E2F3/RB1/EZH2/TP53/CCND2/CDKN1B/MYC/E2F1/CDK2/ATM/FBXW7/TRIM71/BCL2/CCNE2	14
GO:1901216	positive regulation of neuron death	9/141	92/18614	3.23769e-08	4.27734e-06	2.51568e-06	FASLG/CASP3/TP53/MCL1/FOXO3/EIF2S1/ATM/FBXW7/PARP1	9
GO:0060562	epithelial tube morphogenesis	15/141	334/18614	3.7429e-08	4.76819e-06	2.80436e-06	MTHFR/NOTCH1/CASP3/PAK1/DLL4/KRAS/MYC/SOX4/RHOB/MEF2C/MYCN/TRIM71/BCL2/SIX1/CTHRC1	15
GO:0035914	skeletal muscle cell differentiation	8/141	68/18614	4.47408e-08	5.50312e-06	3.2366e-06	GPC1/RB1/NOTCH1/BCL9/KRAS/BTG2/MEF2C/SIX1	8
GO:0001666	response to hypoxia	14/141	293/18614	5.07853e-08	5.9289e-06	3.48702e-06	MTHFR/NOTCH1/CASP3/TP53/BNIP3L/BECN1/CDKN1B/MYC/E2F1/HSP90B1/ATM/SLC2A4/BCL2/CAT	14
GO:0042542	response to hydrogen peroxide	10/141	129/18614	5.15267e-08	5.9289e-06	3.48702e-06	IL6/CASP3/EZH2/BECN1/RHOB/STAT1/ECT2/BCL2/CAT/PDGFRB	10
GO:0000082	G1/S transition of mitotic cell cycle	13/141	251/18614	6.11714e-08	6.8187e-06	4.01035e-06	E2F3/RB1/EZH2/TP53/CCND2/CDKN1B/MYC/E2F1/CDK2/ATM/TRIM71/BCL2/CCNE2	13
GO:0097193	intrinsic apoptotic signaling pathway	14/141	301/18614	7.09405e-08	7.66803e-06	4.50987e-06	BBC3/PPM1F/CASP3/TP53/SNAI1/BECN1/MCL1/SNAI2/MYC/E2F1/ATM/FBXW7/PARP1/BCL2	14
GO:0048872	homeostasis of number of cells	14/141	304/18614	8.01967e-08	8.41358e-06	4.94836e-06	IL6/RB1/NOTCH1/CASP3/EZH2/FOXO3/KRAS/SOX4/MAFB/SP3/STAT1/MEF2C/BCL6/BCL2	14
GO:0001101	response to acid chemical	10/141	136/18614	8.51556e-08	8.67857e-06	5.10421e-06	MTHFR/CASP3/SOCS1/DNMT1/CCN2/CDKN1B/ZEB1/IGF1R/BCL2/SIX1	10
GO:0050680	negative regulation of epithelial cell proliferation	11/141	177/18614	1.06209e-07	1.05236e-05	6.18934e-06	RB1/NOTCH1/B4GALT1/SNAI2/DLL4/CDKN1B/ZEB1/STAT1/FBXW7/MEF2C/PAX6	11
GO:1904019	epithelial cell apoptotic process	10/141	140/18614	1.12012e-07	1.07986e-05	6.35106e-06	FASLG/IL6/RB1/CASP3/EIF2S1/SERPINE1/CDKN1B/E2F1/IGF1R/BCL2	10
GO:1902105	regulation of leukocyte differentiation	14/141	319/18614	1.45018e-07	1.31364e-05	7.72603e-06	RB1/SOCS1/FOXO3/MYC/SOX4/SOCS5/MAFB/ZEB1/PRDM1/LIF/FBXW7/TOX/HAX1/BCL6	14
GO:0042063	gliogenesis	14/141	320/18614	1.50681e-07	1.31364e-05	7.72603e-06	GPC1/IL6/RB1/NOTCH1/EZH2/TP53/LDLR/VIM/KRAS/SOX4/E2F1/LIF/PAX6/MYCN	14
GO:0072001	renal system development	14/141	320/18614	1.50681e-07	1.31364e-05	7.72603e-06	SMAD1/NOTCH1/RARB/MYC/SOX4/NFIA/PRDM1/LIF/STAT1/MEF2C/BCL2/CAT/PDGFRB/SIX1	14
GO:0060537	muscle tissue development	16/141	426/18614	1.50993e-07	1.31364e-05	7.72603e-06	GPC1/RB1/SMAD1/NOTCH1/BCL9/ATG5/CDC42/RARB/DLL4/KRAS/BTG2/MEF2C/JARID2/BCL2/PDGFRB/SIX1	16
GO:0070997	neuron death	15/141	373/18614	1.57982e-07	1.31783e-05	7.75068e-06	FASLG/RB1/CASP3/TP53/MCL1/FOXO3/EIF2S1/KRAS/BTG2/ATM/FBXW7/PARP1/MEF2C/BCL2/SIX1	15
GO:0014009	glial cell proliferation	7/141	54/18614	1.62106e-07	1.31783e-05	7.75068e-06	IL6/RB1/NOTCH1/TP53/KRAS/SOX4/E2F1	7
GO:0048844	artery morphogenesis	8/141	80/18614	1.62558e-07	1.31783e-05	7.75068e-06	NOTCH1/LDLR/DLL4/SOX4/PRDM1/HOXA1/PDGFRB/SIX1	8
GO:0072073	kidney epithelium development	10/141	146/18614	1.66265e-07	1.31793e-05	7.75127e-06	SMAD1/NOTCH1/RARB/MYC/LIF/STAT1/MEF2C/BCL2/CAT/SIX1	10
GO:0061448	connective tissue development	13/141	275/18614	1.76704e-07	1.37022e-05	8.05882e-06	RB1/SMAD1/NOTCH1/SNAI1/SNAI2/RUNX2/RARB/RASAL2/CCN2/ZEB1/MEF2C/MYCN/PDGFRB	13
GO:0010720	positive regulation of cell development	16/141	432/18614	1.82464e-07	1.37166e-05	8.06725e-06	IL6/RB1/NOTCH1/SOCS1/FOXO3/KRAS/SOX4/SOCS5/E2F1/LIF/CAPRIN1/PAX6/TOX/HAX1/BCL6/BCL2	16
GO:0043525	positive regulation of neuron apoptotic process	7/141	55/18614	1.84579e-07	1.37166e-05	8.06725e-06	FASLG/CASP3/TP53/MCL1/FOXO3/ATM/FBXW7	7
GO:1901214	regulation of neuron death	14/141	327/18614	1.96248e-07	1.42861e-05	8.40221e-06	FASLG/CASP3/TP53/MCL1/FOXO3/EIF2S1/KRAS/BTG2/ATM/FBXW7/PARP1/MEF2C/BCL2/SIX1	14
GO:0050767	regulation of neurogenesis	15/141	381/18614	2.07575e-07	1.48084e-05	8.70942e-06	IL6/RB1/NOTCH1/EZH2/TP53/LDLR/DLL4/KRAS/RYK/BTG2/E2F1/LIF/CAPRIN1/PAX6/MYCN	15
GO:0061351	neural precursor cell proliferation	10/141	150/18614	2.14177e-07	1.49798e-05	8.81022e-06	NOTCH1/TP53/DLL4/RYK/BTG2/PTBP2/FOXO1/PAX6/TOX/TRIM71	10
GO:0007265	Ras protein signal transduction	14/141	333/18614	2.44818e-07	1.67936e-05	9.87699e-06	FOXM1/GIT1/RB1/NOTCH1/TP53/KPNB1/CDC42/KRAS/STMN1/RHOB/CDK2/G3BP1/BCL6/PDGFRB	14
GO:0048708	astrocyte differentiation	8/141	87/18614	3.13425e-07	2.10941e-05	1.24063e-05	IL6/NOTCH1/LDLR/VIM/KRAS/LIF/PAX6/MYCN	8
GO:0003179	heart valve morphogenesis	7/141	60/18614	3.40388e-07	2.24845e-05	1.3224e-05	RB1/NOTCH1/SNAI1/SNAI2/DLL4/SOX4/MEF2C	7
GO:0043500	muscle adaptation	9/141	121/18614	3.49762e-07	2.26836e-05	1.33411e-05	NOTCH1/EZH2/BECN1/TWF1/FOXO3/CAMK2D/FOXO1/PARP1/JARID2	9
GO:0048863	stem cell differentiation	12/141	247/18614	4.0097e-07	2.55404e-05	1.50213e-05	NOTCH1/EZH2/TP53/SNAI2/CDC42/MTA1/RUNX2/LIF/MEF2C/JARID2/BCL2/SIX1	12
GO:0001763	morphogenesis of a branching structure	11/141	203/18614	4.2296e-07	2.62161e-05	1.54187e-05	NOTCH1/SOCS3/SNAI2/PAK1/DLL4/KRAS/MYC/PRDM1/MYCN/BCL2/SIX1	11
GO:0051146	striated muscle cell differentiation	13/141	297/18614	4.26278e-07	2.62161e-05	1.54187e-05	RB1/MYH9/NOTCH1/CASP3/EZH2/BCL9/ATG5/RARB/KRAS/MEF2C/BCL2/PDGFRB/SIX1	13
GO:0060251	regulation of glial cell proliferation	6/141	39/18614	4.50922e-07	2.72617e-05	1.60337e-05	IL6/RB1/NOTCH1/TP53/KRAS/E2F1	6
GO:0000302	response to reactive oxygen species	11/141	205/18614	4.66383e-07	2.77265e-05	1.6307e-05	IL6/CASP3/EZH2/BECN1/RHOB/STAT1/CHUK/ECT2/BCL2/CAT/PDGFRB	11
GO:0000422	autophagy of mitochondrion	8/141	92/18614	4.83649e-07	2.78254e-05	1.63652e-05	TP53/BNIP3L/BECN1/ATG12/ATG2B/ATG5/FBXW7/HAX1	8
GO:0061726	mitochondrion disassembly	8/141	92/18614	4.83649e-07	2.78254e-05	1.63652e-05	TP53/BNIP3L/BECN1/ATG12/ATG2B/ATG5/FBXW7/HAX1	8
GO:0030856	regulation of epithelial cell differentiation	10/141	166/18614	5.48862e-07	3.1076e-05	1.82771e-05	NOTCH1/EZH2/SERPINE1/KRAS/CDKN1B/ZEB1/LIF/STAT1/PAX6/MYCN	10
GO:0043502	regulation of muscle adaptation	8/141	96/18614	6.71703e-07	3.7437e-05	2.20182e-05	NOTCH1/BECN1/TWF1/FOXO3/CAMK2D/FOXO1/PARP1/JARID2	8
GO:0001822	kidney development	13/141	310/18614	6.92082e-07	3.79793e-05	2.23372e-05	SMAD1/NOTCH1/RARB/MYC/SOX4/PRDM1/LIF/STAT1/MEF2C/BCL2/CAT/PDGFRB/SIX1	13
GO:0072331	signal transduction by p53 class mediator	10/141	173/18614	8.0223e-07	4.26584e-05	2.50891e-05	FOXM1/TP53/SNAI1/SNAI2/CDKN1B/MYC/SOX4/E2F1/ATM/BCL2	10
GO:2001242	regulation of intrinsic apoptotic signaling pathway	10/141	173/18614	8.0223e-07	4.26584e-05	2.50891e-05	BBC3/TP53/SNAI1/BECN1/MCL1/SNAI2/MYC/FBXW7/PARP1/BCL2	10
GO:0071216	cellular response to biotic stimulus	12/141	264/18614	8.13225e-07	4.26584e-05	2.50891e-05	IL6/GIT1/SMC1A/PLSCR3/NOTCH1/TP53/VIM/SERPINE1/NFKBIA/SCARB1/CXCL2/MEF2C	12
GO:0003300	cardiac muscle hypertrophy	8/141	99/18614	8.5086e-07	4.39858e-05	2.58698e-05	NOTCH1/EZH2/BECN1/TWF1/CAMK2D/FOXO1/PARP1/JARID2	8
GO:0043434	response to peptide hormone	15/141	427/18614	8.80227e-07	4.4512e-05	2.61793e-05	SP1/RB1/OSBPL8/SOCS1/SOCS3/CCN2/CDKN1B/BTG2/FOXO1/STAT1/STAT5A/PARP1/IGF1R/SLC2A4/CAT	15
GO:0010631	epithelial cell migration	14/141	371/18614	8.95807e-07	4.4512e-05	2.61793e-05	SP1/FGFR1/PPM1F/MYH9/NOTCH1/SNAI1/SNAI2/DLL4/EPB41L4B/RHOB/FBXW7/STAT5A/SCARB1/MEF2C	14
GO:0010611	regulation of cardiac muscle hypertrophy	7/141	69/18614	8.98475e-07	4.4512e-05	2.61793e-05	NOTCH1/BECN1/TWF1/CAMK2D/FOXO1/PARP1/JARID2	7
GO:0043583	ear development	11/141	221/18614	9.81383e-07	4.6281e-05	2.72197e-05	NOTCH1/ATG5/CDKN1B/MAFB/ZEB1/MYCN/BCL2/HOXA1/PDGFRB/SIX1/CTHRC1	11
GO:0090132	epithelium migration	14/141	374/18614	9.85548e-07	4.6281e-05	2.72197e-05	SP1/FGFR1/PPM1F/MYH9/NOTCH1/SNAI1/SNAI2/DLL4/EPB41L4B/RHOB/FBXW7/STAT5A/SCARB1/MEF2C	14
GO:0060485	mesenchyme development	13/141	320/18614	9.88486e-07	4.6281e-05	2.72197e-05	FGFR1/IL6/NOTCH1/EZH2/SNAI1/SNAI2/CDC42/MYC/STAT1/MEF2C/BCL2/PDGFRB/SIX1	13
GO:0090596	sensory organ morphogenesis	12/141	269/18614	9.91063e-07	4.6281e-05	2.72197e-05	FASLG/NOTCH1/RARB/MAFB/ZEB1/SP3/PRDM1/PAX6/BCL2/HOXA1/SIX1/CTHRC1	12
GO:0061314	Notch signaling involved in heart development	4/141	11/18614	9.99057e-07	4.6281e-05	2.72197e-05	NOTCH1/SNAI1/SNAI2/DLL4	4
GO:0014897	striated muscle hypertrophy	8/141	102/18614	1.06931e-06	4.89004e-05	2.87603e-05	NOTCH1/EZH2/BECN1/TWF1/CAMK2D/FOXO1/PARP1/JARID2	8
GO:0090130	tissue migration	14/141	379/18614	1.15315e-06	5.20668e-05	3.06226e-05	SP1/FGFR1/PPM1F/MYH9/NOTCH1/SNAI1/SNAI2/DLL4/EPB41L4B/RHOB/FBXW7/STAT5A/SCARB1/MEF2C	14
GO:0014743	regulation of muscle hypertrophy	7/141	72/18614	1.2038e-06	5.30119e-05	3.11784e-05	NOTCH1/BECN1/TWF1/CAMK2D/FOXO1/PARP1/JARID2	7
GO:0030330	DNA damage response, signal transduction by p53 class mediator	7/141	72/18614	1.2038e-06	5.30119e-05	3.11784e-05	FOXM1/TP53/SNAI1/SNAI2/CDKN1B/SOX4/ATM	7
GO:2001233	regulation of apoptotic signaling pathway	14/141	381/18614	1.22704e-06	5.32951e-05	3.1345e-05	FGFR1/BBC3/RB1/TP53/SNAI1/BECN1/SGK3/MCL1/SNAI2/SERPINE1/MYC/FBXW7/PARP1/BCL2	14
GO:0014896	muscle hypertrophy	8/141	104/18614	1.24012e-06	5.32951e-05	3.1345e-05	NOTCH1/EZH2/BECN1/TWF1/CAMK2D/FOXO1/PARP1/JARID2	8
GO:0002573	myeloid leukocyte differentiation	11/141	227/18614	1.27648e-06	5.42048e-05	3.188e-05	RB1/MYH9/SOCS1/CDC42/MYC/MAFB/SP3/LIF/FBXW7/PARP1/HAX1	11
GO:0070828	heterochromatin organization	8/141	105/18614	1.33389e-06	5.59765e-05	3.2922e-05	MTHFR/RB1/EZH2/SNAI1/DNMT1/LMNB1/CDK2/JARID2	8
GO:0048705	skeletal system morphogenesis	11/141	229/18614	1.39087e-06	5.76889e-05	3.39291e-05	FGFR1/RUNX2/RARB/CCN2/RYK/ZEB1/MEF2C/MYCN/HOXC8/HOXA1/SIX1	11
GO:0046677	response to antibiotic	6/141	47/18614	1.41201e-06	5.78922e-05	3.40487e-05	CASP3/EZH2/TP53/JAK1/CDKN1B/MEF2C	6
GO:0061138	morphogenesis of a branching epithelium	10/141	188/18614	1.70999e-06	6.93129e-05	4.07657e-05	NOTCH1/SOCS3/SNAI2/PAK1/DLL4/KRAS/MYC/MYCN/BCL2/SIX1	10
GO:0060840	artery development	8/141	109/18614	1.77193e-06	7.02273e-05	4.13035e-05	NOTCH1/LDLR/DLL4/SOX4/PRDM1/HOXA1/PDGFRB/SIX1	8
GO:1904035	regulation of epithelial cell apoptotic process	8/141	109/18614	1.77193e-06	7.02273e-05	4.13035e-05	FASLG/IL6/RB1/EIF2S1/SERPINE1/CDKN1B/IGF1R/BCL2	8
GO:0071214	cellular response to abiotic stimulus	13/141	339/18614	1.87762e-06	7.27988e-05	4.28159e-05	CASP3/TP53/ATP1A2/SNAI2/CCND2/EIF2S1/MYC/RHOB/ATM/PARP1/ECT2/IGF1R/SLC2A4	13
GO:0104004	cellular response to environmental stimulus	13/141	339/18614	1.87762e-06	7.27988e-05	4.28159e-05	CASP3/TP53/ATP1A2/SNAI2/CCND2/EIF2S1/MYC/RHOB/ATM/PARP1/ECT2/IGF1R/SLC2A4	13
GO:0050768	negative regulation of neurogenesis	9/141	150/18614	2.13379e-06	8.11774e-05	4.77436e-05	IL6/RB1/NOTCH1/TP53/LDLR/RYK/BTG2/PAX6/MYCN	9
GO:0071236	cellular response to antibiotic	4/141	13/18614	2.13924e-06	8.11774e-05	4.77436e-05	EZH2/TP53/CDKN1B/MEF2C	4
GO:0048839	inner ear development	10/141	193/18614	2.16698e-06	8.13643e-05	4.78536e-05	NOTCH1/ATG5/CDKN1B/MAFB/ZEB1/MYCN/HOXA1/PDGFRB/SIX1/CTHRC1	10
GO:0045664	regulation of neuron differentiation	10/141	194/18614	2.27015e-06	8.29375e-05	4.87789e-05	FGFR1/NOTCH1/ZEB1/ECT2/MEF2C/PAX6/MYCN/BCL6/BCL2/SIX1	10
GO:0051960	regulation of nervous system development	15/141	461/18614	2.27419e-06	8.29375e-05	4.87789e-05	IL6/RB1/NOTCH1/EZH2/TP53/LDLR/DLL4/KRAS/RYK/BTG2/E2F1/LIF/CAPRIN1/PAX6/MYCN	15
GO:0032496	response to lipopolysaccharide	13/141	345/18614	2.27863e-06	8.29375e-05	4.87789e-05	FASLG/IL6/PTGER2/GIT1/PLSCR3/NOTCH1/CASP3/VIM/SERPINE1/NFKBIA/SCARB1/CXCL2/MEF2C	13
GO:0048562	embryonic organ morphogenesis	12/141	294/18614	2.50448e-06	8.87847e-05	5.22178e-05	NOTCH1/RUNX2/RARB/MAFB/ZEB1/SP3/MEF2C/PAX6/MYCN/HOXA1/SIX1/CTHRC1	12
GO:0010506	regulation of autophagy	13/141	348/18614	2.50633e-06	8.87847e-05	5.22178e-05	CASP3/TP53/BNIP3L/BECN1/ATG12/ATG5/MCL1/FOXO3/FOXO1/ATM/FBXW7/HAX1/BCL2	13
GO:0030183	B cell differentiation	9/141	153/18614	2.51395e-06	8.87847e-05	5.22178e-05	IL6/EZH2/TP53/KLF6/IL11/SP3/ATM/BCL6/BCL2	9
GO:0044772	mitotic cell cycle phase transition	15/141	467/18614	2.66446e-06	9.31778e-05	5.48016e-05	FOXM1/E2F3/RB1/EZH2/TP53/CCND2/CDKN1B/MYC/E2F1/CDK2/ATM/CDC27/TRIM71/BCL2/CCNE2	15
GO:0051961	negative regulation of nervous system development	9/141	156/18614	2.95104e-06	0.000102198	6.01066e-05	IL6/RB1/NOTCH1/TP53/LDLR/RYK/BTG2/PAX6/MYCN	9
GO:0033002	muscle cell proliferation	11/141	249/18614	3.13414e-06	0.000107495	6.32221e-05	IL6/SMAD1/NOTCH1/DNMT1/CDKN1B/STAT1/IGF1R/MEF2C/JARID2/PDGFRB/SIX1	11
GO:0031032	actomyosin structure organization	10/141	202/18614	3.2614e-06	0.000110794	6.51626e-05	PPM1F/MYH9/CDC42/PAK1/CCN2/EPB41L4B/STMN1/EPB41L3/ECT2/PDGFRB	10
GO:0010464	regulation of mesenchymal cell proliferation	5/141	31/18614	3.36784e-06	0.000113331	6.66546e-05	MYC/ZEB1/STAT1/MYCN/SIX1	5
GO:0051216	cartilage development	10/141	203/18614	3.40847e-06	0.000113626	6.68282e-05	RB1/SMAD1/SNAI1/SNAI2/RUNX2/RARB/CCN2/ZEB1/MEF2C/MYCN	10
GO:0048762	mesenchymal cell differentiation	11/141	255/18614	3.93958e-06	0.000129174	7.59723e-05	FGFR1/IL6/NOTCH1/EZH2/SNAI1/SNAI2/CDC42/STAT1/MEF2C/BCL2/SIX1	11
GO:0007264	small GTPase mediated signal transduction	15/141	483/18614	4.01494e-06	0.000129174	7.59723e-05	FOXM1/GIT1/RB1/NOTCH1/TP53/KPNB1/CDC42/KRAS/STMN1/RHOB/CDK2/ECT2/G3BP1/BCL6/PDGFRB	15
GO:2000134	negative regulation of G1/S transition of mitotic cell cycle	7/141	86/18614	4.02048e-06	0.000129174	7.59723e-05	RB1/EZH2/TP53/CDKN1B/CDK2/ATM/BCL2	7
GO:0072075	metanephric mesenchyme development	4/141	15/18614	4.03614e-06	0.000129174	7.59723e-05	MYC/STAT1/PDGFRB/SIX1	4
GO:0034284	response to monosaccharide	10/141	207/18614	4.05592e-06	0.000129174	7.59723e-05	CASP3/RUNX2/RASAL2/RFX6/CCN2/CDKN1B/SOX4/CFTR/IGF1R/CAT	10
GO:0018105	peptidyl-serine phosphorylation	12/141	309/18614	4.17836e-06	0.000131896	7.75731e-05	IL6/PPM1F/SGK3/PAK1/CAMK2D/IL11/LIF/CDK2/ATM/CHUK/HAX1/BCL2	12
GO:0002237	response to molecule of bacterial origin	13/141	366/18614	4.34867e-06	0.000136068	8.00268e-05	FASLG/IL6/PTGER2/GIT1/PLSCR3/NOTCH1/CASP3/VIM/SERPINE1/NFKBIA/SCARB1/CXCL2/MEF2C	13
GO:0010038	response to metal ion	13/141	367/18614	4.47944e-06	0.000138941	8.17165e-05	CASP3/BECN1/ATG5/CAMK2D/EIF2S1/MTTP/CDKN1B/PARP1/CHUK/ECT2/MEF2C/BCL2/CAT	13
GO:0022411	cellular component disassembly	15/141	488/18614	4.54769e-06	0.000139841	8.22463e-05	IL6/TP53/BNIP3L/BECN1/ATG12/ATG2B/ATG5/TWF1/SNAI2/MYC/STMN1/FBXW7/IGF1R/HAX1/EIF5A2	15
GO:0048710	regulation of astrocyte differentiation	5/141	33/18614	4.64736e-06	0.000141366	8.31428e-05	IL6/NOTCH1/LDLR/LIF/MYCN	5
GO:0007519	skeletal muscle tissue development	9/141	165/18614	4.67652e-06	0.000141366	8.31428e-05	GPC1/RB1/NOTCH1/BCL9/KRAS/BTG2/MEF2C/BCL2/SIX1	9
GO:0032869	cellular response to insulin stimulus	10/141	211/18614	4.80755e-06	0.000142905	8.40478e-05	SP1/RB1/OSBPL8/SOCS1/SOCS3/FOXO1/STAT1/PARP1/IGF1R/SLC2A4	10
GO:0060541	respiratory system development	10/141	211/18614	4.80755e-06	0.000142905	8.40478e-05	NOTCH1/CDC42/CCN2/KRAS/SP3/LIF/FBXW7/MYCN/PDGFRB/SIX1	10
GO:0018108	peptidyl-tyrosine phosphorylation	13/141	370/18614	4.89292e-06	0.00014424	8.48333e-05	FGFR1/IL6/SOCS1/TP53/SOCS3/JAK1/IL11/SOCS5/LIF/FBXW7/IGF1R/HAX1/PDGFRB	13
GO:0033674	positive regulation of kinase activity	14/141	430/18614	5.00768e-06	0.000146413	8.61114e-05	FGFR1/OSBPL8/SOCS1/EZH2/CDC42/PAK1/CCND2/CDKN1B/RYK/FBXW7/ECT2/IGF1R/MEF2C/PDGFRB	14
GO:0018212	peptidyl-tyrosine modification	13/141	372/18614	5.18701e-06	0.000150423	8.847e-05	FGFR1/IL6/SOCS1/TP53/SOCS3/JAK1/IL11/SOCS5/LIF/FBXW7/IGF1R/HAX1/PDGFRB	13
GO:0045637	regulation of myeloid cell differentiation	10/141	214/18614	5.44787e-06	0.000155461	9.14325e-05	RB1/FOXO3/NFKBIA/MYC/MAFB/LIF/STAT1/FBXW7/MEF2C/HAX1	10
GO:1902806	regulation of cell cycle G1/S phase transition	10/141	214/18614	5.44787e-06	0.000155461	9.14325e-05	RB1/EZH2/TP53/CCND2/CDKN1B/E2F1/CDK2/ATM/FBXW7/BCL2	10
GO:0001667	ameboidal-type cell migration	15/141	496/18614	5.53232e-06	0.000156617	9.2113e-05	SP1/FGFR1/PPM1F/MYH9/NOTCH1/SNAI1/SNAI2/CDC42/DLL4/EPB41L4B/RHOB/FBXW7/STAT5A/SCARB1/MEF2C	15
GO:1901653	cellular response to peptide	13/141	375/18614	5.65751e-06	0.0001589	9.34556e-05	SP1/RB1/OSBPL8/SOCS1/TP53/SOCS3/VIM/FOXO1/STAT1/STAT5A/PARP1/IGF1R/SLC2A4	13
GO:0009267	cellular response to starvation	9/141	170/18614	5.9653e-06	0.000166236	9.777e-05	SP1/TP53/BECN1/ATG5/FOXO3/EIF2S1/FOXO1/IGF1R/BCL2	9
GO:0043276	anoikis	5/141	35/18614	6.27984e-06	0.000173645	0.000102127	NOTCH1/MCL1/SNAI2/E2F1/BCL2	5
GO:0009410	response to xenobiotic stimulus	14/141	440/18614	6.51025e-06	0.000178625	0.000105056	MTHFR/PPM1F/RB1/CASP3/TP53/BECN1/ATG5/CDKN1B/MYC/E2F1/STAT1/MEF2C/BCL2/CAT	14
GO:0071453	cellular response to oxygen levels	9/141	172/18614	6.5601e-06	0.000178625	0.000105056	NOTCH1/TP53/BNIP3L/CDKN1B/MYC/E2F1/FOXO1/SLC2A4/BCL2	9
GO:0048732	gland development	14/141	441/18614	6.68057e-06	0.000180527	0.000106175	IL6/NOTCH1/EZH2/SNAI2/CDKN1B/MAFB/SP3/ATM/FBXW7/STAT5A/PAX6/JARID2/BCL2/SIX1	14
GO:0007259	receptor signaling pathway via JAK-STAT	9/141	173/18614	6.87608e-06	0.000184413	0.000108461	IL6/NOTCH1/SOCS1/SOCS3/JAK1/SOCS5/LIF/STAT1/STAT5A	9
GO:0032868	response to insulin	11/141	272/18614	7.28379e-06	0.00019389	0.000114035	SP1/RB1/OSBPL8/SOCS1/SOCS3/FOXO1/STAT1/PARP1/IGF1R/SLC2A4/CAT	11
GO:0018209	peptidyl-serine modification	12/141	327/18614	7.43066e-06	0.000196334	0.000115472	IL6/PPM1F/SGK3/PAK1/CAMK2D/IL11/LIF/CDK2/ATM/CHUK/HAX1/BCL2	12
GO:0046486	glycerolipid metabolic process	13/141	385/18614	7.51027e-06	0.000196979	0.000115851	PLSCR3/OSBPL8/SOCS1/BECN1/LDLR/SOCS3/MTTP/SOCS5/ATM/FBXW7/SCARB1/CAT/PDGFRB	13
GO:0035904	aorta development	6/141	63/18614	8.08966e-06	0.00020745	0.00012201	NOTCH1/DLL4/SOX4/PRDM1/PDGFRB/SIX1	6
GO:0070542	response to fatty acid	6/141	63/18614	8.08966e-06	0.00020745	0.00012201	LDLR/FOXO3/CCN2/E2F1/FOXO1/CAT	6
GO:2001244	positive regulation of intrinsic apoptotic signaling pathway	6/141	63/18614	8.08966e-06	0.00020745	0.00012201	BBC3/TP53/BECN1/MCL1/MYC/FBXW7	6
GO:0035909	aorta morphogenesis	5/141	37/18614	8.33022e-06	0.00020745	0.00012201	NOTCH1/DLL4/SOX4/PDGFRB/SIX1	5
GO:0043516	regulation of DNA damage response, signal transduction by p53 class mediator	5/141	37/18614	8.33022e-06	0.00020745	0.00012201	TP53/SNAI1/SNAI2/SOX4/ATM	5
GO:0042113	B cell activation	11/141	276/18614	8.36081e-06	0.00020745	0.00012201	IL6/CASP3/EZH2/TP53/KLF6/IL11/SP3/ATM/MEF2C/BCL6/BCL2	11
GO:0048534	hematopoietic or lymphoid organ development	7/141	96/18614	8.37477e-06	0.00020745	0.00012201	TP53/MAFB/ATM/TOX/JARID2/BCL2/SIX1	7
GO:0072080	nephron tubule development	7/141	96/18614	8.37477e-06	0.00020745	0.00012201	NOTCH1/MYC/LIF/STAT1/MEF2C/BCL2/SIX1	7
GO:0060538	skeletal muscle organ development	9/141	178/18614	8.65908e-06	0.000213013	0.000125282	GPC1/RB1/NOTCH1/BCL9/KRAS/BTG2/MEF2C/BCL2/SIX1	9
GO:2000811	negative regulation of anoikis	4/141	18/18614	8.88951e-06	0.000215435	0.000126706	NOTCH1/MCL1/SNAI2/BCL2	4
GO:0060993	kidney morphogenesis	7/141	97/18614	8.96956e-06	0.000215435	0.000126706	MYC/SOX4/LIF/STAT1/BCL2/PDGFRB/SIX1	7
GO:1902807	negative regulation of cell cycle G1/S phase transition	7/141	97/18614	8.96956e-06	0.000215435	0.000126706	RB1/EZH2/TP53/CDKN1B/CDK2/ATM/BCL2	7
GO:0007219	Notch signaling pathway	9/141	179/18614	9.05951e-06	0.000215435	0.000126706	NOTCH1/SNAI1/SNAI2/DLL4/NFKBIA/CDKN1B/FBXW7/BCL6/SIX1	9
GO:0043534	blood vessel endothelial cell migration	9/141	179/18614	9.05951e-06	0.000215435	0.000126706	SP1/FGFR1/MYH9/NOTCH1/DLL4/FBXW7/STAT5A/SCARB1/MEF2C	9
GO:0003180	aortic valve morphogenesis	5/141	38/18614	9.5342e-06	0.000225222	0.000132462	RB1/NOTCH1/SNAI1/SNAI2/DLL4	5
GO:0098727	maintenance of cell number	9/141	181/18614	9.90807e-06	0.000232514	0.000136751	SMC1A/NOTCH1/EZH2/BCL9/MED28/MYC/SOX4/LIF/FOXO1	9
GO:0031669	cellular response to nutrient levels	10/141	230/18614	1.02657e-05	0.000239332	0.000140761	SP1/TP53/BECN1/ATG5/SNAI2/FOXO3/EIF2S1/FOXO1/IGF1R/BCL2	10
GO:0030900	forebrain development	13/141	397/18614	1.0426e-05	0.00024149	0.00014203	NOTCH1/CASP3/EZH2/ATP1A2/RARB/KRAS/RYK/BTG2/E2F1/ZEB1/IGF1R/PAX6/TOX	13
GO:0043542	endothelial cell migration	11/141	283/18614	1.05821e-05	0.000243524	0.000143226	SP1/FGFR1/MYH9/NOTCH1/SNAI2/DLL4/RHOB/FBXW7/STAT5A/SCARB1/MEF2C	11
GO:0071241	cellular response to inorganic substance	10/141	231/18614	1.06617e-05	0.000243784	0.000143379	BECN1/CAMK2D/EIF2S1/CDKN1B/FOXO1/CDK2/PARP1/CHUK/ECT2/MEF2C	10
GO:0061326	renal tubule development	7/141	100/18614	1.0968e-05	0.000248984	0.000146437	NOTCH1/MYC/LIF/STAT1/MEF2C/BCL2/SIX1	7
GO:0072074	kidney mesenchyme development	4/141	19/18614	1.11939e-05	0.000248984	0.000146437	MYC/STAT1/PDGFRB/SIX1	4
GO:0042770	signal transduction in response to DNA damage	9/141	184/18614	1.13079e-05	0.000248984	0.000146437	FOXM1/TP53/SNAI1/SNAI2/CDKN1B/SOX4/E2F1/CDK2/ATM	9
GO:0097696	receptor signaling pathway via STAT	9/141	184/18614	1.13079e-05	0.000248984	0.000146437	IL6/NOTCH1/SOCS1/SOCS3/JAK1/SOCS5/LIF/STAT1/STAT5A	9
GO:1902107	positive regulation of leukocyte differentiation	9/141	184/18614	1.13079e-05	0.000248984	0.000146437	RB1/SOCS1/FOXO3/SOX4/SOCS5/LIF/TOX/HAX1/BCL6	9
GO:1903708	positive regulation of hemopoiesis	9/141	184/18614	1.13079e-05	0.000248984	0.000146437	RB1/SOCS1/FOXO3/SOX4/SOCS5/LIF/TOX/HAX1/BCL6	9
GO:1903008	organelle disassembly	8/141	140/18614	1.14386e-05	0.000250317	0.000147221	TP53/BNIP3L/BECN1/ATG12/ATG2B/ATG5/FBXW7/HAX1	8
GO:0006338	chromatin remodeling	13/141	402/18614	1.19093e-05	0.000257902	0.000151682	MTHFR/RB1/EZH2/TP53/SNAI1/PAK1/DNMT1/MTA1/LMNB1/MYC/CDK2/PAX6/JARID2	13
GO:0009743	response to carbohydrate	10/141	234/18614	1.19299e-05	0.000257902	0.000151682	CASP3/RUNX2/RASAL2/RFX6/CCN2/CDKN1B/SOX4/CFTR/IGF1R/CAT	10
GO:0030324	lung development	9/141	186/18614	1.23322e-05	0.000262865	0.000154601	NOTCH1/CDC42/CCN2/KRAS/SP3/LIF/FBXW7/MYCN/PDGFRB	9
GO:2000045	regulation of G1/S transition of mitotic cell cycle	9/141	186/18614	1.23322e-05	0.000262865	0.000154601	RB1/EZH2/TP53/CCND2/CDKN1B/E2F1/CDK2/ATM/BCL2	9
GO:0010001	glial cell differentiation	10/141	235/18614	1.23805e-05	0.000262865	0.000154601	GPC1/IL6/NOTCH1/LDLR/VIM/KRAS/SOX4/LIF/PAX6/MYCN	10
GO:0045786	negative regulation of cell cycle	13/141	404/18614	1.25528e-05	0.000264945	0.000155825	RB1/CASP3/EZH2/TP53/CDKN1B/BTG2/E2F1/LIF/RHOB/CDK2/ATM/BCL6/BCL2	13
GO:0035019	somatic stem cell population maintenance	6/141	68/18614	1.26335e-05	0.000265081	0.000155905	SMC1A/BCL9/MED28/MYC/SOX4/LIF	6
GO:0008630	intrinsic apoptotic signaling pathway in response to DNA damage	7/141	103/18614	1.33222e-05	0.000276361	0.000162539	TP53/SNAI1/MCL1/SNAI2/E2F1/ATM/BCL2	7
GO:0072593	reactive oxygen species metabolic process	10/141	237/18614	1.33261e-05	0.000276361	0.000162539	FOXM1/TP53/BECN1/ATG5/CCN2/FOXO1/MYCN/BCL2/CAT/PDGFRB	10
GO:0032965	regulation of collagen biosynthetic process	5/141	41/18614	1.39772e-05	0.000288189	0.000169495	IL6/NOTCH1/VIM/CCN2/PDGFRB	5
GO:0030323	respiratory tube development	9/141	190/18614	1.46201e-05	0.000299711	0.000176272	NOTCH1/CDC42/CCN2/KRAS/SP3/LIF/FBXW7/MYCN/PDGFRB	9
GO:0071478	cellular response to radiation	9/141	191/18614	1.52455e-05	0.000310747	0.000182762	TP53/SNAI2/CCND2/EIF2S1/MYC/RHOB/ATM/PARP1/ECT2	9
GO:0010632	regulation of epithelial cell migration	11/141	295/18614	1.5596e-05	0.000316085	0.000185902	SP1/FGFR1/PPM1F/NOTCH1/DLL4/EPB41L4B/RHOB/FBXW7/STAT5A/SCARB1/MEF2C	11
GO:1901796	regulation of signal transduction by p53 class mediator	7/141	106/18614	1.60799e-05	0.00032405	0.000190587	TP53/SNAI1/SNAI2/MYC/SOX4/ATM/BCL2	7
GO:0060973	cell migration involved in heart development	4/141	21/18614	1.70824e-05	0.000342319	0.000201332	NOTCH1/SNAI2/CDC42/PDGFRB	4
GO:0003176	aortic valve development	5/141	43/18614	1.77367e-05	0.000351482	0.000206721	RB1/NOTCH1/SNAI1/SNAI2/DLL4	5
GO:0010463	mesenchymal cell proliferation	5/141	43/18614	1.77367e-05	0.000351482	0.000206721	MYC/ZEB1/STAT1/MYCN/SIX1	5
GO:0071456	cellular response to hypoxia	8/141	149/18614	1.80091e-05	0.000354909	0.000208736	NOTCH1/TP53/BNIP3L/CDKN1B/MYC/E2F1/SLC2A4/BCL2	8
GO:0045444	fat cell differentiation	10/141	246/18614	1.83923e-05	0.000360468	0.000212006	IL6/OSBPL8/SOCS1/SNAI2/IL11/MAFB/E2F1/FOXO1/SLC2A4/SIX1	10
GO:2000377	regulation of reactive oxygen species metabolic process	8/141	150/18614	1.89035e-05	0.000368464	0.000216708	FOXM1/TP53/BECN1/ATG5/FOXO1/MYCN/BCL2/PDGFRB	8
GO:0042593	glucose homeostasis	10/141	248/18614	1.97195e-05	0.00038228	0.000224834	IL6/PLSCR3/RFX6/SLC16A1/SOX4/FOXO1/CFTR/IGF1R/PAX6/SLC2A4	10
GO:0033500	carbohydrate homeostasis	10/141	249/18614	2.04135e-05	0.000390916	0.000229913	IL6/PLSCR3/RFX6/SLC16A1/SOX4/FOXO1/CFTR/IGF1R/PAX6/SLC2A4	10
GO:0045445	myoblast differentiation	7/141	110/18614	2.04755e-05	0.000390916	0.000229913	RB1/NOTCH1/BCL9/SOX4/MEF2C/MBNL1/MBNL3	7
GO:0051145	smooth muscle cell differentiation	6/141	74/18614	2.06013e-05	0.000390916	0.000229913	NOTCH1/MED28/DNMT1/ZEB1/MEF2C/SIX1	6
GO:0034504	protein localization to nucleus	11/141	304/18614	2.06034e-05	0.000390916	0.000229913	E2F3/OSBPL8/NOTCH1/TP53/KPNB1/NFKBIA/LMNB1/LIF/PARP1/ECT2/SIX1	11
GO:0072006	nephron development	8/141	152/18614	2.08046e-05	0.000392645	0.00023093	NOTCH1/MYC/LIF/STAT1/MEF2C/BCL2/PDGFRB/SIX1	8
GO:0014014	negative regulation of gliogenesis	5/141	45/18614	2.224e-05	0.000415608	0.000244436	RB1/NOTCH1/TP53/LDLR/MYCN	5
GO:0071479	cellular response to ionizing radiation	6/141	75/18614	2.22543e-05	0.000415608	0.000244436	TP53/SNAI2/CCND2/RHOB/ATM/ECT2	6
GO:0035148	tube formation	8/141	154/18614	2.28636e-05	0.000424763	0.00024982	MTHFR/NOTCH1/CASP3/SOX4/TRIM71/HOXA1/SIX1/CTHRC1	8
GO:0071375	cellular response to peptide hormone stimulus	11/141	308/18614	2.32422e-05	0.00042956	0.000252641	SP1/RB1/OSBPL8/SOCS1/SOCS3/FOXO1/STAT1/STAT5A/PARP1/IGF1R/SLC2A4	11
GO:0001503	ossification	13/141	429/18614	2.35954e-05	0.000433838	0.000255158	IL6/GIT1/SMAD1/NOTCH1/SNAI1/SNAI2/RUNX2/CCN2/SP3/MEF2C/BCL2/CAT/CTHRC1	13
GO:0090257	regulation of muscle system process	10/141	254/18614	2.42071e-05	0.000442779	0.000260416	NOTCH1/BECN1/ATP1A2/TWF1/FOXO3/CAMK2D/CCN2/FOXO1/PARP1/JARID2	10
GO:0043410	positive regulation of MAPK cascade	14/141	495/18614	2.43299e-05	0.000442779	0.000260416	FGFR1/IL6/NOTCH1/EZH2/CDC42/PAK1/IL11/CCN2/RYK/LIF/FBXW7/IGF1R/MEF2C/PDGFRB	14
GO:0010712	regulation of collagen metabolic process	5/141	46/18614	2.4801e-05	0.000446795	0.000262778	IL6/NOTCH1/VIM/CCN2/PDGFRB	5
GO:2001239	regulation of extrinsic apoptotic signaling pathway in absence of ligand	5/141	46/18614	2.4801e-05	0.000446795	0.000262778	FGFR1/SGK3/MCL1/SNAI2/BCL2	5
GO:0007584	response to nutrient	8/141	156/18614	2.5091e-05	0.000449746	0.000264514	MTHFR/BECN1/SNAI2/RUNX2/SLC16A1/STAT1/IGF1R/CAT	8
GO:0036294	cellular response to decreased oxygen levels	8/141	157/18614	2.62711e-05	0.000463906	0.000272842	NOTCH1/TP53/BNIP3L/CDKN1B/MYC/E2F1/SLC2A4/BCL2	8
GO:0048592	eye morphogenesis	8/141	157/18614	2.62711e-05	0.000463906	0.000272842	FASLG/NOTCH1/RARB/ZEB1/SP3/PRDM1/PAX6/BCL2	8
GO:0048754	branching morphogenesis of an epithelial tube	8/141	157/18614	2.62711e-05	0.000463906	0.000272842	NOTCH1/PAK1/DLL4/KRAS/MYC/MYCN/BCL2/SIX1	8
GO:1903707	negative regulation of hemopoiesis	7/141	115/18614	2.732e-05	0.000479987	0.000282299	SOCS1/SNAI2/MYC/SOCS5/MAFB/FBXW7/BCL6	7
GO:0035196	miRNA processing	5/141	47/18614	2.75854e-05	0.000479987	0.000282299	IL6/SMAD1/TP53/MYCN/TRIM71	5
GO:1905314	semi-lunar valve development	5/141	47/18614	2.75854e-05	0.000479987	0.000282299	RB1/NOTCH1/SNAI1/SNAI2/DLL4	5
GO:0042594	response to starvation	9/141	207/18614	2.88255e-05	0.000497872	0.000292819	SP1/TP53/BECN1/ATG5/FOXO3/EIF2S1/FOXO1/IGF1R/BCL2	9
GO:0072009	nephron epithelium development	7/141	116/18614	2.88925e-05	0.000497872	0.000292819	NOTCH1/MYC/LIF/STAT1/MEF2C/BCL2/SIX1	7
GO:0002053	positive regulation of mesenchymal cell proliferation	4/141	24/18614	2.9798e-05	0.000508562	0.000299105	MYC/STAT1/MYCN/SIX1	4
GO:0090103	cochlea morphogenesis	4/141	24/18614	2.9798e-05	0.000508562	0.000299105	ZEB1/HOXA1/SIX1/CTHRC1	4
GO:0031668	cellular response to extracellular stimulus	10/141	261/18614	3.05255e-05	0.00051497	0.000302874	SP1/TP53/BECN1/ATG5/SNAI2/FOXO3/EIF2S1/FOXO1/IGF1R/BCL2	10
GO:0071887	leukocyte apoptotic process	7/141	117/18614	3.05387e-05	0.00051497	0.000302874	FASLG/IL6/CASP3/TP53/MEF2C/BCL6/BCL2	7
GO:0048538	thymus development	5/141	48/18614	3.06066e-05	0.00051497	0.000302874	MAFB/ATM/JARID2/BCL2/SIX1	5
GO:0051147	regulation of muscle cell differentiation	8/141	161/18614	3.14679e-05	0.000526977	0.000309936	SMAD1/NOTCH1/EZH2/MED28/DNMT1/ZEB1/MEF2C/BCL2	8
GO:0072028	nephron morphogenesis	6/141	80/18614	3.21979e-05	0.000535239	0.000314795	MYC/LIF/STAT1/BCL2/PDGFRB/SIX1	6
GO:0002065	columnar/cuboidal epithelial cell differentiation	7/141	118/18614	3.22614e-05	0.000535239	0.000314795	NOTCH1/SERPINE1/RARB/RFX6/SOX4/PRDM1/PAX6	7
GO:0046632	alpha-beta T cell differentiation	7/141	119/18614	3.40632e-05	0.000562516	0.000330838	IL6/SOCS1/SOCS5/PRDM1/TOX/BCL6/BCL2	7
GO:2000209	regulation of anoikis	4/141	25/18614	3.52657e-05	0.000577579	0.000339697	NOTCH1/MCL1/SNAI2/BCL2	4
GO:1902074	response to salt	12/141	383/18614	3.56062e-05	0.000577579	0.000339697	MTHFR/ATG5/CAMK2D/RUNX2/MTTP/CDKN1B/HSP90B1/ECT2/IGF1R/MEF2C/CAT/SIX1	12
GO:0009416	response to light stimulus	11/141	323/18614	3.59178e-05	0.000577579	0.000339697	CASP3/TP53/ATP1A2/MTA1/EIF2S1/KRAS/MYC/PARP1/BCL2/HOXA1/CAT	11
GO:0032355	response to estradiol	7/141	120/18614	3.59469e-05	0.000577579	0.000339697	CASP3/EZH2/CCN2/CDKN1B/IGF1R/CAT/PDGFRB	7
GO:0051101	regulation of DNA binding	7/141	120/18614	3.59469e-05	0.000577579	0.000339697	RB1/NFKBIA/E2F1/LIF/FBXW7/PARP1/PAX6	7
GO:0071774	response to fibroblast growth factor	7/141	120/18614	3.59469e-05	0.000577579	0.000339697	FGFR1/GPC1/RUNX2/IER2/DLL4/CCN2/TRIM71	7
GO:2000378	negative regulation of reactive oxygen species metabolic process	5/141	50/18614	3.74146e-05	0.000596396	0.000350764	TP53/BECN1/ATG5/MYCN/BCL2	5
GO:0001654	eye development	12/141	385/18614	3.74524e-05	0.000596396	0.000350764	FASLG/NOTCH1/VIM/RARB/DLL4/CDKN1B/ZEB1/SP3/PRDM1/PAX6/BCL2/PDGFRB	12
GO:0003205	cardiac chamber development	8/141	166/18614	3.91487e-05	0.000620637	0.000365021	MATR3/NOTCH1/TP53/DLL4/SOX4/PRDM1/IGF1R/MEF2C	8
GO:0032970	regulation of actin filament-based process	12/141	387/18614	3.93813e-05	0.000621562	0.000365565	PPM1F/MYH9/ATP1A2/TWF1/CDC42/PAK1/CAMK2D/CCN2/STMN1/ECT2/HAX1/PDGFRB	12
GO:0014068	positive regulation of phosphatidylinositol 3-kinase signaling	6/141	83/18614	3.96979e-05	0.000623799	0.000366881	FGFR1/BECN1/IGF1R/HAX1/CAT/PDGFRB	6
GO:0071496	cellular response to external stimulus	11/141	327/18614	4.01681e-05	0.000628419	0.000369599	SP1/TP53/BECN1/ATG5/ATP1A2/SNAI2/FOXO3/EIF2S1/FOXO1/IGF1R/BCL2	11
GO:0032964	collagen biosynthetic process	5/141	51/18614	4.12303e-05	0.000641995	0.000377583	IL6/NOTCH1/VIM/CCN2/PDGFRB	5
GO:0150063	visual system development	12/141	389/18614	4.13958e-05	0.000641995	0.000377583	FASLG/NOTCH1/VIM/RARB/DLL4/CDKN1B/ZEB1/SP3/PRDM1/PAX6/BCL2/PDGFRB	12
GO:2000677	regulation of transcription regulatory region DNA binding	5/141	52/18614	4.53404e-05	0.00069852	0.000410827	RB1/LIF/FBXW7/PARP1/PAX6	5
GO:0010660	regulation of muscle cell apoptotic process	6/141	85/18614	4.54322e-05	0.00069852	0.000410827	E2F3/TP53/ATG5/DNMT1/CAMK2D/IGF1R	6
GO:0050867	positive regulation of cell activation	12/141	394/18614	4.68281e-05	0.000716892	0.000421632	IL6/SOCS1/FOXO3/CCN2/SLC7A1/SOX4/SOCS5/MEF2C/TOX/BCL6/BCL2/PDGFRB	12
GO:0048880	sensory system development	12/141	395/18614	4.79857e-05	0.000731475	0.000430209	FASLG/NOTCH1/VIM/RARB/DLL4/CDKN1B/ZEB1/SP3/PRDM1/PAX6/BCL2/PDGFRB	12
GO:0002262	myeloid cell homeostasis	8/141	171/18614	4.83366e-05	0.00073293	0.000431065	IL6/RB1/CASP3/FOXO3/MAFB/SP3/STAT1/BCL6	8
GO:0033077	T cell differentiation in thymus	6/141	86/18614	4.85381e-05	0.00073293	0.000431065	TP53/ATG5/MAFB/ZEB1/TOX/BCL2	6
GO:0003211	cardiac ventricle formation	3/141	10/18614	4.91086e-05	0.00073293	0.000431065	NOTCH1/SOX4/MEF2C	3
GO:0033197	response to vitamin E	3/141	10/18614	4.91086e-05	0.00073293	0.000431065	BECN1/IGF1R/CAT	3
GO:0072203	cell proliferation involved in metanephros development	3/141	10/18614	4.91086e-05	0.00073293	0.000431065	MYC/STAT1/PDGFRB	3
GO:0010883	regulation of lipid storage	5/141	53/18614	4.97604e-05	0.000739564	0.000434967	IL6/OSBPL8/NFKBIA/FBXW7/SCARB1	5
GO:0071222	cellular response to lipopolysaccharide	9/141	224/18614	5.33467e-05	0.000789576	0.000464381	IL6/GIT1/PLSCR3/VIM/SERPINE1/NFKBIA/SCARB1/CXCL2/MEF2C	9
GO:0030857	negative regulation of epithelial cell differentiation	5/141	54/18614	5.45062e-05	0.000803403	0.000472513	NOTCH1/EZH2/KRAS/ZEB1/STAT1	5
GO:0050679	positive regulation of epithelial cell proliferation	9/141	225/18614	5.52166e-05	0.00080783	0.000475117	SP1/FGFR1/NOTCH1/B4GALT1/CDC42/RUNX2/MYC/STAT5A/MYCN	9
GO:0033273	response to vitamin	6/141	88/18614	5.52595e-05	0.00080783	0.000475117	MTHFR/BECN1/SNAI2/RUNX2/IGF1R/CAT	6
GO:0007389	pattern specification process	13/141	467/18614	5.65349e-05	0.000823102	0.000484099	SMAD1/NOTCH1/TP53/SNAI1/DLL4/BTG2/MAFB/ZEB1/ATM/MEF2C/PAX6/HOXC8/SIX1	13
GO:0030218	erythrocyte differentiation	7/141	130/18614	5.99512e-05	0.000869292	0.000511265	RB1/CASP3/FOXO3/MAFB/SP3/STAT1/BCL6	7
GO:0019827	stem cell population maintenance	8/141	177/18614	6.16704e-05	0.0008906	0.000523797	SMC1A/NOTCH1/BCL9/MED28/MYC/SOX4/LIF/FOXO1	8
GO:0010657	muscle cell apoptotic process	6/141	90/18614	6.27054e-05	0.000901895	0.00053044	E2F3/TP53/ATG5/DNMT1/CAMK2D/IGF1R	6
GO:0031571	mitotic G1 DNA damage checkpoint signaling	4/141	29/18614	6.46742e-05	0.000922771	0.000542718	TP53/CDKN1B/CDK2/ATM	4
GO:0044819	mitotic G1/S transition checkpoint signaling	4/141	29/18614	6.46742e-05	0.000922771	0.000542718	TP53/CDKN1B/CDK2/ATM	4
GO:0009615	response to virus	12/141	408/18614	6.54521e-05	0.000930151	0.000547059	IL6/BNIP3L/BECN1/ATG12/ATG5/JAK1/POLR3G/STMN1/STAT1/CHUK/G3BP1/BCL2	12
GO:0007406	negative regulation of neuroblast proliferation	3/141	11/18614	6.71496e-05	0.000950487	0.000559019	TP53/BTG2/PAX6	3
GO:0051235	maintenance of location	11/141	347/18614	6.85543e-05	0.000966534	0.000568457	FASLG/IL6/OSBPL8/ATG5/ATP1A2/TWF1/CAMK2D/NFKBIA/HSP90B1/FBXW7/SCARB1	11
GO:0045580	regulation of T cell differentiation	8/141	180/18614	6.94067e-05	0.000974699	0.000573259	SOCS1/FOXO3/SOX4/SOCS5/ZEB1/PRDM1/TOX/BCL6	8
GO:0010594	regulation of endothelial cell migration	9/141	232/18614	6.99201e-05	0.000978058	0.000575235	SP1/FGFR1/NOTCH1/DLL4/RHOB/FBXW7/STAT5A/SCARB1/MEF2C	9
GO:0010332	response to gamma radiation	5/141	57/18614	7.08635e-05	0.000984487	0.000579016	TP53/MYC/ATM/PARP1/BCL2	5
GO:0001656	metanephros development	6/141	92/18614	7.09317e-05	0.000984487	0.000579016	MYC/LIF/STAT1/BCL2/PDGFRB/SIX1	6
GO:0002360	T cell lineage commitment	4/141	30/18614	7.41868e-05	0.00102568	0.000603241	IL6/TP53/TOX/BCL2	4
GO:0070301	cellular response to hydrogen peroxide	6/141	93/18614	7.53557e-05	0.00103781	0.00061038	IL6/EZH2/BECN1/RHOB/ECT2/CAT	6
GO:0007517	muscle organ development	11/141	351/18614	7.5935e-05	0.00104177	0.000612707	GPC1/RB1/NOTCH1/BCL9/DLL4/KRAS/BTG2/LIF/MEF2C/BCL2/SIX1	11
GO:0001836	release of cytochrome c from mitochondria	5/141	58/18614	7.70798e-05	0.0010494	0.000617195	BBC3/PLSCR3/TP53/MCL1/BCL2	5
GO:0030225	macrophage differentiation	5/141	58/18614	7.70798e-05	0.0010494	0.000617195	RB1/SOCS1/CDC42/LIF/PARP1	5
GO:0045785	positive regulation of cell adhesion	13/141	482/18614	7.78347e-05	0.00105565	0.000620871	IL6/PPM1F/SOCS1/CDC42/FOXO3/JAK1/EPB41L4B/SLC7A1/SOX4/SOCS5/LIF/ATM/BCL6	13
GO:0071219	cellular response to molecule of bacterial origin	9/141	237/18614	8.23326e-05	0.00111243	0.000654261	IL6/GIT1/PLSCR3/VIM/SERPINE1/NFKBIA/SCARB1/CXCL2/MEF2C	9
GO:0000910	cytokinesis	8/141	185/18614	8.40871e-05	0.00113184	0.000665683	GIT1/MYH9/BECN1/CDC42/STMN1/RHOB/ECT2/IGF1R	8
GO:0061311	cell surface receptor signaling pathway involved in heart development	4/141	31/18614	8.46785e-05	0.00113552	0.000667845	NOTCH1/SNAI1/SNAI2/DLL4	4
GO:0002683	negative regulation of immune system process	13/141	487/18614	8.63366e-05	0.00115342	0.000678371	CASP3/SOCS1/ATG12/ATG5/LDLR/SNAI2/MYC/SOCS5/MAFB/ATM/FBXW7/PARP1/BCL6	13
GO:0031507	heterochromatin formation	6/141	96/18614	8.99626e-05	0.00119568	0.000703225	RB1/EZH2/DNMT1/LMNB1/CDK2/JARID2	6
GO:0006650	glycerophospholipid metabolic process	10/141	297/18614	9.01702e-05	0.00119568	0.000703225	PLSCR3/OSBPL8/SOCS1/BECN1/LDLR/SOCS3/SOCS5/ATM/SCARB1/PDGFRB	10
GO:0051302	regulation of cell division	8/141	187/18614	9.06389e-05	0.00119744	0.000704263	GIT1/BECN1/CDC42/MYC/ECT2/IGF1R/PAX6/CAT	8
GO:0034101	erythrocyte homeostasis	7/141	139/18614	9.15121e-05	0.00120452	0.000708424	RB1/CASP3/FOXO3/MAFB/SP3/STAT1/BCL6	7
GO:0040029	epigenetic regulation of gene expression	8/141	188/18614	9.40702e-05	0.00123363	0.000725549	RB1/EZH2/TP53/DNMT1/MTA1/LMNB1/CDK2/JARID2	8
GO:0001657	ureteric bud development	6/141	97/18614	9.53028e-05	0.00124522	0.000732363	SMAD1/RARB/MYC/BCL2/CAT/SIX1	6
GO:0010165	response to X-ray	4/141	32/18614	9.62087e-05	0.00125247	0.000736627	CASP3/TP53/CCND2/ATM	4
GO:0046854	phosphatidylinositol phosphate biosynthetic process	5/141	61/18614	9.82717e-05	0.00127373	0.00074913	SOCS1/BECN1/SOCS3/SOCS5/ATM	5
GO:0016032	viral process	12/141	426/18614	9.85558e-05	0.00127373	0.00074913	SP1/NOTCH1/TP53/BECN1/ATG12/ATG5/LDLR/SLC7A1/NFIA/STAT1/SCARB1/BCL2	12
GO:0045930	negative regulation of mitotic cell cycle	9/141	243/18614	9.96249e-05	0.00127828	0.000751808	RB1/EZH2/TP53/CDKN1B/BTG2/CDK2/ATM/BCL6/BCL2	9
GO:0048738	cardiac muscle tissue development	9/141	243/18614	9.96249e-05	0.00127828	0.000751808	SMAD1/NOTCH1/ATG5/CDC42/RARB/DLL4/MEF2C/JARID2/PDGFRB	9
GO:0031056	regulation of histone modification	7/141	141/18614	0.000100098	0.00127974	0.000752668	MTHFR/TP53/ATG5/SNAI2/CAMK2D/LIF/BCL6	7
GO:0072163	mesonephric epithelium development	6/141	98/18614	0.000100892	0.00128072	0.000753242	SMAD1/RARB/MYC/BCL2/CAT/SIX1	6
GO:0072164	mesonephric tubule development	6/141	98/18614	0.000100892	0.00128072	0.000753242	SMAD1/RARB/MYC/BCL2/CAT/SIX1	6
GO:1904036	negative regulation of epithelial cell apoptotic process	5/141	62/18614	0.000106246	0.0013439	0.0007904	RB1/SERPINE1/CDKN1B/IGF1R/BCL2	5
GO:0033135	regulation of peptidyl-serine phosphorylation	7/141	143/18614	0.000109328	0.001378	0.000810454	IL6/PPM1F/PAK1/IL11/LIF/HAX1/BCL2	7
GO:0045860	positive regulation of protein kinase activity	11/141	366/18614	0.000110003	0.00138162	0.000812588	FGFR1/OSBPL8/SOCS1/EZH2/PAK1/CCND2/CDKN1B/FBXW7/ECT2/MEF2C/PDGFRB	11
GO:0060707	trophoblast giant cell differentiation	3/141	13/18614	0.000115105	0.00144063	0.000847295	SNAI1/PRDM1/LIF	3
GO:0009749	response to glucose	8/141	194/18614	0.000116997	0.00145919	0.000858205	CASP3/RASAL2/RFX6/CCN2/CDKN1B/SOX4/CFTR/IGF1R	8
GO:0051098	regulation of binding	11/141	369/18614	0.000118191	0.00146895	0.000863948	RB1/CDC42/EIF2S1/NFKBIA/E2F1/LIF/STMN1/FBXW7/PARP1/PAX6/CTHRC1	11
GO:0060964	regulation of miRNA-mediated gene silencing	4/141	34/18614	0.000122628	0.00151879	0.000893263	IL6/TP53/MYCN/TRIM71	4
GO:0001649	osteoblast differentiation	9/141	250/18614	0.000123555	0.00151973	0.000893814	IL6/SMAD1/NOTCH1/SNAI1/SNAI2/RUNX2/MEF2C/CAT/CTHRC1	9
GO:0045017	glycerolipid biosynthetic process	9/141	250/18614	0.000123555	0.00151973	0.000893814	PLSCR3/SOCS1/BECN1/LDLR/SOCS3/SOCS5/ATM/FBXW7/SCARB1	9
GO:0001823	mesonephros development	6/141	102/18614	0.000125912	0.00154339	0.000907729	SMAD1/RARB/MYC/BCL2/CAT/SIX1	6
GO:0045667	regulation of osteoblast differentiation	7/141	147/18614	0.000129868	0.00158367	0.000931418	IL6/SMAD1/NOTCH1/SNAI2/RUNX2/MEF2C/CTHRC1	7
GO:0002520	immune system development	8/141	197/18614	0.000130085	0.00158367	0.000931418	TP53/MAFB/ATM/TOX/JARID2/BCL6/BCL2/SIX1	8
GO:2001020	regulation of response to DNA damage stimulus	10/141	311/18614	0.000131596	0.00159661	0.000939032	FOXM1/TP53/SNAI1/MCL1/SNAI2/MYC/SOX4/ATM/PARP1/BCL2	10
GO:0030888	regulation of B cell proliferation	5/141	65/18614	0.000133174	0.00161028	0.000947067	CASP3/ATM/MEF2C/BCL6/BCL2	5
GO:0048048	embryonic eye morphogenesis	4/141	35/18614	0.00013764	0.00164436	0.000967116	RARB/ZEB1/SP3/PAX6	4
GO:1901099	negative regulation of signal transduction in absence of ligand	4/141	35/18614	0.00013764	0.00164436	0.000967116	SGK3/MCL1/SNAI2/BCL2	4
GO:2001240	negative regulation of extrinsic apoptotic signaling pathway in absence of ligand	4/141	35/18614	0.00013764	0.00164436	0.000967116	SGK3/MCL1/SNAI2/BCL2	4
GO:1902903	regulation of supramolecular fiber organization	11/141	376/18614	0.000139345	0.00164436	0.000967116	PPM1F/GIT1/RB1/LDLR/TWF1/CDC42/PAK1/CCN2/CDKN1B/STMN1/HAX1	11
GO:0009746	response to hexose	8/141	199/18614	0.000139466	0.00164436	0.000967116	CASP3/RASAL2/RFX6/CCN2/CDKN1B/SOX4/CFTR/IGF1R	8
GO:0015914	phospholipid transport	6/141	104/18614	0.000140142	0.00164436	0.000967116	FASLG/PLSCR3/OSBPL8/LDLR/MTTP/SCARB1	6
GO:0032479	regulation of type I interferon production	6/141	104/18614	0.000140142	0.00164436	0.000967116	ATG12/ATG5/POLR3G/STAT1/CHUK/G3BP1	6
GO:0032606	type I interferon production	6/141	104/18614	0.000140142	0.00164436	0.000967116	ATG12/ATG5/POLR3G/STAT1/CHUK/G3BP1	6
GO:0110020	regulation of actomyosin structure organization	6/141	104/18614	0.000140142	0.00164436	0.000967116	PPM1F/CDC42/PAK1/CCN2/STMN1/ECT2	6
GO:0050863	regulation of T cell activation	11/141	377/18614	0.000142615	0.00166789	0.000980954	IL6/CASP3/SOCS1/FOXO3/SLC7A1/SOX4/SOCS5/ZEB1/PRDM1/TOX/BCL6	11
GO:0050730	regulation of peptidyl-tyrosine phosphorylation	9/141	255/18614	0.000143448	0.00167094	0.000982744	IL6/SOCS1/TP53/SOCS3/IL11/SOCS5/LIF/FBXW7/HAX1	9
GO:0071248	cellular response to metal ion	8/141	200/18614	0.000144361	0.00167094	0.000982744	BECN1/CAMK2D/EIF2S1/CDKN1B/PARP1/CHUK/ECT2/MEF2C	8
GO:0003207	cardiac chamber formation	3/141	14/18614	0.000145686	0.00167094	0.000982744	NOTCH1/SOX4/MEF2C	3
GO:0055012	ventricular cardiac muscle cell differentiation	3/141	14/18614	0.000145686	0.00167094	0.000982744	ATG5/RARB/MEF2C	3
GO:0072160	nephron tubule epithelial cell differentiation	3/141	14/18614	0.000145686	0.00167094	0.000982744	LIF/STAT1/MEF2C	3
GO:1903798	regulation of miRNA maturation	3/141	14/18614	0.000145686	0.00167094	0.000982744	IL6/TP53/MYCN	3
GO:0010948	negative regulation of cell cycle process	10/141	317/18614	0.00015374	0.00173218	0.00101876	RB1/EZH2/TP53/CDKN1B/E2F1/LIF/CDK2/ATM/BCL6/BCL2	10
GO:0050890	cognition	10/141	317/18614	0.00015374	0.00173218	0.00101876	GIT1/CASP3/LDLR/ATP1A2/CCND2/KRAS/BTG2/MEF2C/SLC2A4/HOXA1	10
GO:0038034	signal transduction in absence of ligand	5/141	67/18614	0.000153835	0.00173218	0.00101876	FGFR1/SGK3/MCL1/SNAI2/BCL2	5
GO:0097192	extrinsic apoptotic signaling pathway in absence of ligand	5/141	67/18614	0.000153835	0.00173218	0.00101876	FGFR1/SGK3/MCL1/SNAI2/BCL2	5
GO:0010613	positive regulation of cardiac muscle hypertrophy	4/141	36/18614	0.000153939	0.00173218	0.00101876	BECN1/TWF1/CAMK2D/PARP1	4
GO:1900368	regulation of post-transcriptional gene silencing by RNA	4/141	36/18614	0.000153939	0.00173218	0.00101876	IL6/TP53/MYCN/TRIM71	4
GO:0001890	placenta development	7/141	152/18614	0.00015984	0.00178171	0.0010479	SNAI1/SOCS3/CDKN1B/SP3/PRDM1/LIF/PARP1	7
GO:0034614	cellular response to reactive oxygen species	7/141	152/18614	0.00015984	0.00178171	0.0010479	IL6/EZH2/BECN1/RHOB/CHUK/ECT2/CAT	7
GO:0043535	regulation of blood vessel endothelial cell migration	7/141	152/18614	0.00015984	0.00178171	0.0010479	SP1/FGFR1/NOTCH1/DLL4/FBXW7/STAT5A/MEF2C	7
GO:0014706	striated muscle tissue development	9/141	259/18614	0.00016123	0.00179161	0.00105372	SMAD1/NOTCH1/ATG5/CDC42/RARB/DLL4/MEF2C/JARID2/PDGFRB	9
GO:0048663	neuron fate commitment	5/141	68/18614	0.000165041	0.00182827	0.00107528	NOTCH1/CDC42/DLL4/PAX6/SIX1	5
GO:0003230	cardiac atrium development	4/141	37/18614	0.000171589	0.00186933	0.00109943	NOTCH1/DLL4/SOX4/IGF1R	4
GO:0014742	positive regulation of muscle hypertrophy	4/141	37/18614	0.000171589	0.00186933	0.00109943	BECN1/TWF1/CAMK2D/PARP1	4
GO:0045746	negative regulation of Notch signaling pathway	4/141	37/18614	0.000171589	0.00186933	0.00109943	DLL4/NFKBIA/FBXW7/BCL6	4
GO:0060147	regulation of post-transcriptional gene silencing	4/141	37/18614	0.000171589	0.00186933	0.00109943	IL6/TP53/MYCN/TRIM71	4
GO:1903146	regulation of autophagy of mitochondrion	4/141	37/18614	0.000171589	0.00186933	0.00109943	TP53/BNIP3L/FBXW7/HAX1	4
GO:0033138	positive regulation of peptidyl-serine phosphorylation	6/141	108/18614	0.000172416	0.00186933	0.00109943	IL6/PAK1/IL11/LIF/HAX1/BCL2	6
GO:0090398	cellular senescence	6/141	108/18614	0.000172416	0.00186933	0.00109943	TP53/CDKN1B/CDK2/ATM/IGF1R/BCL6	6
GO:0009411	response to UV	7/141	154/18614	0.000173295	0.00187316	0.00110168	CASP3/TP53/EIF2S1/MYC/PARP1/BCL2/CAT	7
GO:0072594	establishment of protein localization to organelle	12/141	453/18614	0.000174845	0.0018825	0.00110717	BBC3/E2F3/NOTCH1/TP53/BNIP3L/BECN1/KPNB1/HSPA4/NFKBIA/FBXW7/ECT2/HAX1	12
GO:0003007	heart morphogenesis	9/141	262/18614	0.000175742	0.0018825	0.00110717	NOTCH1/TP53/SNAI1/SNAI2/CDC42/DLL4/SOX4/MEF2C/SIX1	9
GO:0090068	positive regulation of cell cycle process	9/141	262/18614	0.000175742	0.0018825	0.00110717	RB1/EZH2/BECN1/CDC42/CCND2/CCN2/ECT2/IGF1R/PDGFRB	9
GO:0014015	positive regulation of gliogenesis	5/141	69/18614	0.000176861	0.00188881	0.00111088	IL6/NOTCH1/KRAS/E2F1/LIF	5
GO:0043374	CD8-positive, alpha-beta T cell differentiation	3/141	15/18614	0.000181098	0.00191369	0.00112551	SOCS1/TOX/BCL2	3
GO:0070920	regulation of production of small RNA involved in gene silencing by RNA	3/141	15/18614	0.000181098	0.00191369	0.00112551	IL6/TP53/MYCN	3
GO:0045814	negative regulation of gene expression, epigenetic	6/141	109/18614	0.000181336	0.00191369	0.00112551	RB1/EZH2/DNMT1/LMNB1/CDK2/JARID2	6
GO:1902106	negative regulation of leukocyte differentiation	6/141	109/18614	0.000181336	0.00191369	0.00112551	SOCS1/MYC/SOCS5/MAFB/FBXW7/BCL6	6
GO:0006305	DNA alkylation	5/141	70/18614	0.000189316	0.00198032	0.0011647	EZH2/DNMT1/MYC/PARP1/PAX6	5
GO:0006306	DNA methylation	5/141	70/18614	0.000189316	0.00198032	0.0011647	EZH2/DNMT1/MYC/PARP1/PAX6	5
GO:0051148	negative regulation of muscle cell differentiation	5/141	70/18614	0.000189316	0.00198032	0.0011647	SMAD1/NOTCH1/EZH2/MED28/DNMT1	5
GO:0033028	myeloid cell apoptotic process	4/141	38/18614	0.000190654	0.00198269	0.0011661	IL6/SNAI2/MEF2C/BCL2	4
GO:0060966	regulation of gene silencing by RNA	4/141	38/18614	0.000190654	0.00198269	0.0011661	IL6/TP53/MYCN/TRIM71	4
GO:0030902	hindbrain development	7/141	157/18614	0.000195184	0.0020239	0.00119034	SMAD1/EZH2/TP53/PTBP2/MAFB/IGF1R/BCL2	7
GO:0051251	positive regulation of lymphocyte activation	10/141	327/18614	0.000197621	0.00204323	0.00120171	IL6/SOCS1/FOXO3/SLC7A1/SOX4/SOCS5/MEF2C/TOX/BCL6/BCL2	10
GO:0008637	apoptotic mitochondrial changes	6/141	111/18614	0.000200268	0.00206461	0.00121428	BBC3/PLSCR3/TP53/BNIP3L/MCL1/BCL2	6
GO:0070918	regulatory ncRNA processing	5/141	71/18614	0.000202428	0.00208087	0.00122384	IL6/SMAD1/TP53/MYCN/TRIM71	5
GO:0014066	regulation of phosphatidylinositol 3-kinase signaling	6/141	112/18614	0.000210301	0.00215558	0.00126778	FGFR1/BECN1/IGF1R/HAX1/CAT/PDGFRB	6
GO:0045066	regulatory T cell differentiation	4/141	39/18614	0.000211201	0.0021586	0.00126956	SOCS1/FOXO3/TOX/BCL6	4
GO:0045619	regulation of lymphocyte differentiation	8/141	212/18614	0.000215022	0.00219138	0.00128884	SOCS1/FOXO3/SOX4/SOCS5/ZEB1/PRDM1/TOX/BCL6	8
GO:0002062	chondrocyte differentiation	6/141	113/18614	0.000220726	0.00223673	0.00131551	RB1/SNAI2/RUNX2/RARB/CCN2/MEF2C	6
GO:0044344	cellular response to fibroblast growth factor stimulus	6/141	113/18614	0.000220726	0.00223673	0.00131551	FGFR1/GPC1/RUNX2/DLL4/CCN2/TRIM71	6
GO:0034349	glial cell apoptotic process	3/141	16/18614	0.000221655	0.00223979	0.00131731	RB1/CASP3/TP53	3
GO:0061035	regulation of cartilage development	5/141	73/18614	0.00023072	0.0023248	0.00136731	SMAD1/SNAI2/RUNX2/RARB/CCN2	5
GO:0021915	neural tube development	7/141	163/18614	0.000245667	0.00246843	0.00145178	MTHFR/NOTCH1/CASP3/SOX4/PAX6/TRIM71/CTHRC1	7
GO:0071346	cellular response to type II interferon	6/141	116/18614	0.000254464	0.00254964	0.00149955	FASLG/TP53/CDC42/VIM/JAK1/STAT1	6
GO:0007611	learning or memory	9/141	276/18614	0.00025868	0.00258463	0.00152012	GIT1/CASP3/LDLR/ATP1A2/CCND2/KRAS/BTG2/MEF2C/SLC2A4	9
GO:0045669	positive regulation of osteoblast differentiation	5/141	75/18614	0.000261924	0.00260973	0.00153489	IL6/SMAD1/RUNX2/MEF2C/CTHRC1	5
GO:0048545	response to steroid hormone	10/141	339/18614	0.000263758	0.00262069	0.00154133	IL6/PTGER2/NOTCH1/CASP3/ATP1A2/PAK1/CCN2/PARP1/IGF1R/BCL2	10
GO:0003198	epithelial to mesenchymal transition involved in endocardial cushion formation	3/141	17/18614	0.000267663	0.00263744	0.00155118	NOTCH1/SNAI1/SNAI2	3
GO:0060253	negative regulation of glial cell proliferation	3/141	17/18614	0.000267663	0.00263744	0.00155118	RB1/NOTCH1/TP53	3
GO:0090399	replicative senescence	3/141	17/18614	0.000267663	0.00263744	0.00155118	TP53/SERPINE1/ATM	3
GO:0016570	histone modification	12/141	475/18614	0.000270008	0.00265322	0.00156046	MTHFR/EZH2/TP53/ATG5/SNAI2/MTA1/CAMK2D/LIF/CDK2/PAX6/JARID2/BCL6	12
GO:0031960	response to corticosteroid	7/141	166/18614	0.000274584	0.00269077	0.00158255	IL6/NOTCH1/CASP3/CCN2/PARP1/IGF1R/BCL2	7
GO:0043254	regulation of protein-containing complex assembly	11/141	409/18614	0.000287939	0.00281392	0.00165498	GIT1/RB1/TP53/TWF1/CDC42/PAK1/CDKN1B/STMN1/ATM/PARP1/HAX1	11
GO:0045685	regulation of glial cell differentiation	5/141	77/18614	0.000296234	0.0028792	0.00169337	IL6/NOTCH1/LDLR/LIF/MYCN	5
GO:0072088	nephron epithelium morphogenesis	5/141	77/18614	0.000296234	0.0028792	0.00169337	MYC/LIF/STAT1/BCL2/SIX1	5
GO:0006304	DNA modification	6/141	120/18614	0.000305615	0.00296231	0.00174225	EZH2/DNMT1/MYC/PARP1/PAX6/TOX	6
GO:0008608	attachment of spindle microtubules to kinetochore	4/141	43/18614	0.000309543	0.00298417	0.00175511	RB1/BECN1/CDC42/ECT2	4
GO:0014002	astrocyte development	4/141	43/18614	0.000309543	0.00298417	0.00175511	IL6/LDLR/VIM/KRAS	4
GO:0006977	DNA damage response, signal transduction by p53 class mediator resulting in cell cycle arrest	3/141	18/18614	0.000319417	0.00305617	0.00179745	TP53/CDKN1B/ATM	3
GO:0051988	regulation of attachment of spindle microtubules to kinetochore	3/141	18/18614	0.000319417	0.00305617	0.00179745	BECN1/CDC42/ECT2	3
GO:0072089	stem cell proliferation	6/141	121/18614	0.000319582	0.00305617	0.00179745	NOTCH1/TP53/SNAI2/RUNX2/RARB/TRIM71	6
GO:1902905	positive regulation of supramolecular fiber organization	7/141	171/18614	0.000328819	0.00313608	0.00184446	PPM1F/GIT1/RB1/CDC42/PAK1/CCN2/CDKN1B	7
GO:0140014	mitotic nuclear division	9/141	286/18614	0.000335958	0.00319563	0.00187948	SMC1A/RB1/BECN1/KPNB1/UBE2I/CDC42/CDKN1B/ATM/PDGFRB	9
GO:0001709	cell fate determination	4/141	44/18614	0.000338509	0.00321133	0.00188871	MCL1/CDC42/MEF2C/PAX6	4
GO:0002761	regulation of myeloid leukocyte differentiation	6/141	123/18614	0.000349016	0.00329349	0.00193703	RB1/MYC/MAFB/LIF/FBXW7/HAX1	6
GO:0022612	gland morphogenesis	6/141	123/18614	0.000349016	0.00329349	0.00193703	IL6/NOTCH1/SNAI2/FBXW7/PAX6/BCL2	6
GO:0008631	intrinsic apoptotic signaling pathway in response to oxidative stress	4/141	45/18614	0.000369364	0.00346717	0.00203918	MCL1/FBXW7/PARP1/BCL2	4
GO:1902692	regulation of neuroblast proliferation	4/141	45/18614	0.000369364	0.00346717	0.00203918	NOTCH1/TP53/BTG2/PAX6	4
GO:0019221	cytokine-mediated signaling pathway	12/141	492/18614	0.000370952	0.00347022	0.00204097	IL6/NOTCH1/SOCS1/TP53/FOXO3/JAK1/NFKBIA/SOCS5/STAT1/STAT5A/CHUK/CXCL2	12
GO:0045787	positive regulation of cell cycle	10/141	354/18614	0.000371636	0.00347022	0.00204097	RB1/EZH2/BECN1/CDC42/CCND2/CCN2/CDKN1B/ECT2/IGF1R/PDGFRB	10
GO:0014855	striated muscle cell proliferation	5/141	81/18614	0.000374971	0.00348521	0.00204979	SMAD1/NOTCH1/MEF2C/JARID2/SIX1	5
GO:0003002	regionalization	11/141	422/18614	0.00037534	0.00348521	0.00204979	NOTCH1/TP53/SNAI1/DLL4/BTG2/MAFB/ATM/MEF2C/PAX6/HOXC8/SIX1	11
GO:0044804	autophagy of nucleus	3/141	19/18614	0.000377209	0.00348521	0.00204979	ATG12/ATG2B/ATG5	3
GO:1901522	positive regulation of transcription from RNA polymerase II promoter involved in cellular response to chemical stimulus	3/141	19/18614	0.000377209	0.00348521	0.00204979	SMAD1/TP53/RUNX2	3
GO:0046631	alpha-beta T cell activation	7/141	175/18614	0.000378126	0.00348521	0.00204979	IL6/SOCS1/SOCS5/PRDM1/TOX/BCL6/BCL2	7
GO:0010634	positive regulation of epithelial cell migration	7/141	176/18614	0.000391334	0.0035884	0.00211048	SP1/FGFR1/PPM1F/EPB41L4B/RHOB/STAT5A/SCARB1	7
GO:0048660	regulation of smooth muscle cell proliferation	7/141	176/18614	0.000391334	0.0035884	0.00211048	IL6/DNMT1/CDKN1B/STAT1/IGF1R/MEF2C/PDGFRB	7
GO:0001838	embryonic epithelial tube formation	6/141	126/18614	0.0003971	0.00362265	0.00213063	MTHFR/CASP3/SOX4/TRIM71/SIX1/CTHRC1	6
GO:0003231	cardiac ventricle development	6/141	126/18614	0.0003971	0.00362265	0.00213063	MATR3/NOTCH1/DLL4/SOX4/PRDM1/MEF2C	6
GO:0014902	myotube differentiation	6/141	127/18614	0.000414229	0.00376927	0.00221686	MYH9/NOTCH1/BCL9/MEF2C/BCL2/SIX1	6
GO:0031018	endocrine pancreas development	4/141	47/18614	0.000437026	0.00396522	0.0023321	IL6/RFX6/SOX4/PAX6	4
GO:0032495	response to muramyl dipeptide	3/141	20/18614	0.000441321	0.00396522	0.0023321	NOTCH1/VIM/NFKBIA	3
GO:0055093	response to hyperoxia	3/141	20/18614	0.000441321	0.00396522	0.0023321	FOXO1/CAT/PDGFRB	3
GO:1903978	regulation of microglial cell activation	3/141	20/18614	0.000441321	0.00396522	0.0023321	IL6/LDLR/ATM	3
GO:2001014	regulation of skeletal muscle cell differentiation	3/141	20/18614	0.000441321	0.00396522	0.0023321	GPC1/MEF2C/SIX1	3
GO:0035265	organ growth	7/141	180/18614	0.000447906	0.00400421	0.00235504	SMAD1/NOTCH1/RARB/MEF2C/JARID2/BCL2/PDGFRB	7
GO:0048659	smooth muscle cell proliferation	7/141	180/18614	0.000447906	0.00400421	0.00235504	IL6/DNMT1/CDKN1B/STAT1/IGF1R/MEF2C/PDGFRB	7
GO:0048706	embryonic skeletal system development	6/141	129/18614	0.000450215	0.00400478	0.00235537	RUNX2/ZEB1/SP3/MYCN/HOXA1/SIX1	6
GO:2000027	regulation of animal organ morphogenesis	6/141	129/18614	0.000450215	0.00400478	0.00235537	SNAI2/CDC42/RUNX2/RYK/SIX1/CTHRC1	6
GO:0048771	tissue remodeling	7/141	181/18614	0.000463023	0.00410846	0.00241635	IL6/TP53/ATG5/DLL4/LIF/MEF2C/CTHRC1	7
GO:0045621	positive regulation of lymphocyte differentiation	6/141	130/18614	0.000469098	0.00414177	0.00243594	SOCS1/FOXO3/SOX4/SOCS5/TOX/BCL6	6
GO:0050864	regulation of B cell activation	6/141	130/18614	0.000469098	0.00414177	0.00243594	IL6/CASP3/ATM/MEF2C/BCL6/BCL2	6
GO:0035094	response to nicotine	4/141	48/18614	0.000473973	0.00416419	0.00244913	CASP3/ATP1A2/IGF1R/BCL2	4
GO:0035850	epithelial cell differentiation involved in kidney development	4/141	48/18614	0.000473973	0.00416419	0.00244913	NOTCH1/LIF/STAT1/MEF2C	4
GO:0032984	protein-containing complex disassembly	8/141	240/18614	0.000493798	0.00430227	0.00253034	BECN1/ATG12/ATG5/TWF1/MYC/STMN1/IGF1R/EIF5A2	8
GO:0007260	tyrosine phosphorylation of STAT protein	5/141	86/18614	0.000494514	0.00430227	0.00253034	IL6/SOCS1/SOCS3/JAK1/LIF	5
GO:0008543	fibroblast growth factor receptor signaling pathway	5/141	86/18614	0.000494514	0.00430227	0.00253034	FGFR1/GPC1/RUNX2/CCN2/TRIM71	5
GO:0019915	lipid storage	5/141	86/18614	0.000494514	0.00430227	0.00253034	IL6/OSBPL8/NFKBIA/FBXW7/SCARB1	5
GO:0048511	rhythmic process	9/141	303/18614	0.000510726	0.00438697	0.00258015	SP1/CASP3/EZH2/TP53/MTA1/MTTP/FBXW7/PARP1/IGF1R	9
GO:0051054	positive regulation of DNA metabolic process	9/141	303/18614	0.000510726	0.00438697	0.00258015	FOXM1/IL6/MYC/CDK2/ATM/PARP1/IGF1R/TOX/PDGFRB	9
GO:0051607	defense response to virus	9/141	303/18614	0.000510726	0.00438697	0.00258015	IL6/BNIP3L/BECN1/ATG12/ATG5/POLR3G/STAT1/G3BP1/BCL2	9
GO:0046578	regulation of Ras protein signal transduction	7/141	184/18614	0.000510831	0.00438697	0.00258015	FOXM1/GIT1/NOTCH1/KRAS/STMN1/BCL6/PDGFRB	7
GO:0010888	negative regulation of lipid storage	3/141	21/18614	0.000512027	0.00438697	0.00258015	IL6/OSBPL8/NFKBIA	3
GO:0060252	positive regulation of glial cell proliferation	3/141	21/18614	0.000512027	0.00438697	0.00258015	IL6/KRAS/E2F1	3
GO:0042149	cellular response to glucose starvation	4/141	49/18614	0.000513093	0.00438697	0.00258015	TP53/BECN1/FOXO3/BCL2	4
GO:0071900	regulation of protein serine/threonine kinase activity	10/141	369/18614	0.000514089	0.00438697	0.00258015	FGFR1/RB1/CASP3/EZH2/PAK1/CCND2/CDKN1B/MEF2C/PDGFRB/CCNE2	10
GO:0048145	regulation of fibroblast proliferation	5/141	87/18614	0.000521508	0.00442051	0.00259988	TP53/MYC/E2F1/LIF/PDGFRB	5
GO:0097194	execution phase of apoptosis	5/141	87/18614	0.000521508	0.00442051	0.00259988	BBC3/FASLG/IL6/CASP3/TP53	5
GO:0045936	negative regulation of phosphate metabolic process	11/141	439/18614	0.00052242	0.00442051	0.00259988	PPM1F/GIT1/RB1/CASP3/SOCS1/TP53/SOCS3/CDKN1B/SOCS5/PARP1/PAX6	11
GO:0140546	defense response to symbiont	9/141	304/18614	0.000522975	0.00442051	0.00259988	IL6/BNIP3L/BECN1/ATG12/ATG5/POLR3G/STAT1/G3BP1/BCL2	9
GO:0010563	negative regulation of phosphorus metabolic process	11/141	440/18614	0.000532394	0.00448948	0.00264044	PPM1F/GIT1/RB1/CASP3/SOCS1/TP53/SOCS3/CDKN1B/SOCS5/PARP1/PAX6	11
GO:0001974	blood vessel remodeling	4/141	50/18614	0.000554456	0.00464259	0.00273049	ATG5/DLL4/LIF/MEF2C	4
GO:0090102	cochlea development	4/141	50/18614	0.000554456	0.00464259	0.00273049	ZEB1/HOXA1/SIX1/CTHRC1	4
GO:1903747	regulation of establishment of protein localization to mitochondrion	4/141	50/18614	0.000554456	0.00464259	0.00273049	BBC3/BNIP3L/FBXW7/HAX1	4
GO:0001892	embryonic placenta development	5/141	89/18614	0.000578804	0.00482382	0.00283708	SNAI1/SOCS3/SP3/PRDM1/LIF	5
GO:0043367	CD4-positive, alpha-beta T cell differentiation	5/141	89/18614	0.000578804	0.00482382	0.00283708	IL6/SOCS1/SOCS5/TOX/BCL6	5
GO:0006644	phospholipid metabolic process	10/141	375/18614	0.000582528	0.00483227	0.00284205	PLSCR3/OSBPL8/SOCS1/BECN1/LDLR/SOCS3/SOCS5/ATM/SCARB1/PDGFRB	10
GO:0008544	epidermis development	10/141	375/18614	0.000582528	0.00483227	0.00284205	NOTCH1/CASP3/EZH2/SNAI1/CCN2/MAFB/STMN1/PAX6/MYCN/BCL2	10
GO:0030220	platelet formation	3/141	22/18614	0.000589596	0.00486826	0.00286322	MYH9/CASP3/MEF2C	3
GO:0072111	cell proliferation involved in kidney development	3/141	22/18614	0.000589596	0.00486826	0.00286322	MYC/STAT1/PDGFRB	3
GO:0032102	negative regulation of response to external stimulus	11/141	446/18614	0.000595644	0.00489085	0.0028765	GIT1/RB1/NOTCH1/ATG12/ATG5/LDLR/SOCS3/SERPINE1/RYK/SOCS5/PARP1	11
GO:0046883	regulation of hormone secretion	8/141	247/18614	0.000596659	0.00489085	0.0028765	IL6/IL11/RFX6/SLC16A1/SOX4/LIF/FOXO1/CFTR	8
GO:0045058	T cell selection	4/141	51/18614	0.000598135	0.00489085	0.0028765	IL6/ATG5/TOX/BCL2	4
GO:1902895	positive regulation of miRNA transcription	4/141	51/18614	0.000598135	0.00489085	0.0028765	SMAD1/TP53/FOXO3/MYC	4
GO:0006839	mitochondrial transport	7/141	189/18614	0.000599187	0.00489085	0.0028765	BBC3/TP53/BNIP3L/HSPA4/FBXW7/HAX1/BCL2	7
GO:0002696	positive regulation of leukocyte activation	10/141	377/18614	0.000606954	0.00494293	0.00290713	IL6/SOCS1/FOXO3/SLC7A1/SOX4/SOCS5/MEF2C/TOX/BCL6/BCL2	10
GO:0031099	regeneration	7/141	190/18614	0.000618233	0.00501191	0.0029477	IL6/NOTCH1/EZH2/BCL9/CDKN1B/IGF1R/BCL2	7
GO:0051495	positive regulation of cytoskeleton organization	7/141	190/18614	0.000618233	0.00501191	0.0029477	PPM1F/GIT1/CDC42/PAK1/CCN2/CDKN1B/HAX1	7
GO:0072091	regulation of stem cell proliferation	5/141	91/18614	0.0006407	0.00516374	0.003037	NOTCH1/TP53/SNAI2/RUNX2/RARB	5
GO:0000280	nuclear division	11/141	450/18614	0.000641207	0.00516374	0.003037	SMC1A/RB1/BECN1/KPNB1/UBE2I/CDC42/CDKN1B/LIF/ATM/PDGFRB/CCNE2	11
GO:0015918	sterol transport	6/141	138/18614	0.000643364	0.00516374	0.003037	OSBPL8/LDLR/MTTP/NFKBIA/SCARB1/CFTR	6
GO:0072175	epithelial tube formation	6/141	138/18614	0.000643364	0.00516374	0.003037	MTHFR/CASP3/SOX4/TRIM71/SIX1/CTHRC1	6
GO:0051496	positive regulation of stress fiber assembly	4/141	52/18614	0.000644201	0.00516374	0.003037	PPM1F/CDC42/PAK1/CCN2	4
GO:0033044	regulation of chromosome organization	8/141	250/18614	0.00064574	0.00516447	0.00303743	RB1/BECN1/DNMT1/MYC/CDK2/ATM/PARP1/CDC27	8
GO:0003012	muscle system process	11/141	452/18614	0.000665057	0.00529777	0.00311583	NOTCH1/EZH2/BECN1/ATP1A2/TWF1/FOXO3/CAMK2D/CCN2/FOXO1/PARP1/JARID2	11
GO:0034341	response to type II interferon	6/141	139/18614	0.00066826	0.00529777	0.00311583	FASLG/TP53/CDC42/VIM/JAK1/STAT1	6
GO:0045666	positive regulation of neuron differentiation	5/141	92/18614	0.000673446	0.00529777	0.00311583	FGFR1/ZEB1/ECT2/MEF2C/BCL6	5
GO:0002363	alpha-beta T cell lineage commitment	3/141	23/18614	0.000674289	0.00529777	0.00311583	IL6/TOX/BCL2	3
GO:0006925	inflammatory cell apoptotic process	3/141	23/18614	0.000674289	0.00529777	0.00311583	FASLG/IL6/MEF2C	3
GO:0010866	regulation of triglyceride biosynthetic process	3/141	23/18614	0.000674289	0.00529777	0.00311583	LDLR/FBXW7/SCARB1	3
GO:0045591	positive regulation of regulatory T cell differentiation	3/141	23/18614	0.000674289	0.00529777	0.00311583	SOCS1/FOXO3/BCL6	3
GO:2000178	negative regulation of neural precursor cell proliferation	3/141	23/18614	0.000674289	0.00529777	0.00311583	TP53/BTG2/PAX6	3
GO:0048146	positive regulation of fibroblast proliferation	4/141	53/18614	0.000692727	0.00542791	0.00319237	MYC/E2F1/LIF/PDGFRB	4
GO:2001235	positive regulation of apoptotic signaling pathway	6/141	140/18614	0.000693896	0.00542791	0.00319237	BBC3/TP53/BECN1/MCL1/MYC/FBXW7	6
GO:1901991	negative regulation of mitotic cell cycle phase transition	7/141	194/18614	0.000699286	0.0054581	0.00321013	RB1/EZH2/TP53/CDKN1B/CDK2/ATM/BCL2	7
GO:0032465	regulation of cytokinesis	5/141	93/18614	0.000707428	0.00549759	0.00323335	GIT1/BECN1/CDC42/ECT2/IGF1R	5
GO:0061912	selective autophagy	5/141	93/18614	0.000707428	0.00549759	0.00323335	TP53/BECN1/ATG2B/ATG5/ATM	5
GO:0071902	positive regulation of protein serine/threonine kinase activity	7/141	195/18614	0.000720809	0.00558941	0.00328735	FGFR1/EZH2/PAK1/CCND2/CDKN1B/MEF2C/PDGFRB	7
GO:0051492	regulation of stress fiber assembly	5/141	94/18614	0.000742677	0.00571784	0.00336289	PPM1F/CDC42/PAK1/CCN2/STMN1	5
GO:0031113	regulation of microtubule polymerization	4/141	54/18614	0.000743784	0.00571784	0.00336289	GIT1/PAK1/CDKN1B/STMN1	4
GO:0032330	regulation of chondrocyte differentiation	4/141	54/18614	0.000743784	0.00571784	0.00336289	SNAI2/RUNX2/RARB/CCN2	4
GO:2000179	positive regulation of neural precursor cell proliferation	4/141	54/18614	0.000743784	0.00571784	0.00336289	NOTCH1/DLL4/PAX6/TOX	4
GO:0001889	liver development	6/141	142/18614	0.000747448	0.00573365	0.00337219	IL6/NOTCH1/EZH2/SP3/FBXW7/JARID2	6
GO:0002320	lymphoid progenitor cell differentiation	3/141	24/18614	0.000766359	0.00582858	0.00342802	NOTCH1/SOX4/BCL2	3
GO:0036344	platelet morphogenesis	3/141	24/18614	0.000766359	0.00582858	0.00342802	MYH9/CASP3/MEF2C	3
GO:0043369	CD4-positive or CD8-positive, alpha-beta T cell lineage commitment	3/141	24/18614	0.000766359	0.00582858	0.00342802	IL6/TOX/BCL2	3
GO:1900543	negative regulation of purine nucleotide metabolic process	3/141	24/18614	0.000766359	0.00582858	0.00342802	GIT1/TP53/PARP1	3
GO:0048704	embryonic skeletal system morphogenesis	5/141	95/18614	0.000779222	0.0059138	0.00347814	RUNX2/ZEB1/MYCN/HOXA1/SIX1	5
GO:0014065	phosphatidylinositol 3-kinase signaling	6/141	144/18614	0.000804143	0.00608997	0.00358175	FGFR1/BECN1/IGF1R/HAX1/CAT/PDGFRB	6
GO:0035264	multicellular organism growth	6/141	145/18614	0.000833707	0.00628717	0.00369774	TP53/RARB/RASAL2/ATM/STAT5A/BCL2	6
GO:0061008	hepaticobiliary system development	6/141	145/18614	0.000833707	0.00628717	0.00369774	IL6/NOTCH1/EZH2/SP3/FBXW7/JARID2	6
GO:0008593	regulation of Notch signaling pathway	5/141	97/18614	0.000856321	0.00638267	0.0037539	NOTCH1/DLL4/NFKBIA/FBXW7/BCL6	5
GO:0010586	miRNA metabolic process	5/141	97/18614	0.000856321	0.00638267	0.0037539	SMAD1/TP53/FOXO3/MYC/TRIM71	5
GO:0001935	endothelial cell proliferation	7/141	201/18614	0.000861222	0.00638267	0.0037539	SP1/FGFR1/DLL4/STAT1/STAT5A/SCARB1/MEF2C	7
GO:0035107	appendage morphogenesis	6/141	146/18614	0.000864103	0.00638267	0.0037539	NOTCH1/RUNX2/RARB/SOX4/MYCN/MBNL1	6
GO:0035108	limb morphogenesis	6/141	146/18614	0.000864103	0.00638267	0.0037539	NOTCH1/RUNX2/RARB/SOX4/MYCN/MBNL1	6
GO:0001779	natural killer cell differentiation	3/141	25/18614	0.000866054	0.00638267	0.0037539	SP3/PRDM1/TOX	3
GO:0045980	negative regulation of nucleotide metabolic process	3/141	25/18614	0.000866054	0.00638267	0.0037539	GIT1/TP53/PARP1	3
GO:0060333	type II interferon-mediated signaling pathway	3/141	25/18614	0.000866054	0.00638267	0.0037539	TP53/JAK1/STAT1	3
GO:0060706	cell differentiation involved in embryonic placenta development	3/141	25/18614	0.000866054	0.00638267	0.0037539	SNAI1/PRDM1/LIF	3
GO:0072273	metanephric nephron morphogenesis	3/141	25/18614	0.000866054	0.00638267	0.0037539	LIF/STAT1/PDGFRB	3
GO:2000679	positive regulation of transcription regulatory region DNA binding	3/141	25/18614	0.000866054	0.00638267	0.0037539	RB1/PARP1/PAX6	3
GO:0072132	mesenchyme morphogenesis	4/141	57/18614	0.000912874	0.00671386	0.00394869	NOTCH1/SNAI1/SNAI2/MYC	4
GO:0001701	in utero embryonic development	10/141	398/18614	0.000918691	0.00674274	0.00396567	MYH9/MATR3/NOTCH1/TP53/SNAI1/SOCS3/SP3/PRDM1/LIF/MBNL1	10
GO:0048661	positive regulation of smooth muscle cell proliferation	5/141	99/18614	0.000938967	0.00686331	0.00403659	IL6/DNMT1/STAT1/IGF1R/PDGFRB	5
GO:2001237	negative regulation of extrinsic apoptotic signaling pathway	5/141	99/18614	0.000938967	0.00686331	0.00403659	SGK3/MCL1/SNAI2/SERPINE1/BCL2	5
GO:0015748	organophosphate ester transport	6/141	149/18614	0.000960442	0.00700592	0.00412046	FASLG/PLSCR3/OSBPL8/LDLR/MTTP/SCARB1	6
GO:0044346	fibroblast apoptotic process	3/141	26/18614	0.000973613	0.00703857	0.00413967	CASP3/TP53/MYC	3
GO:0048596	embryonic camera-type eye morphogenesis	3/141	26/18614	0.000973613	0.00703857	0.00413967	ZEB1/SP3/PAX6	3
GO:2000647	negative regulation of stem cell proliferation	3/141	26/18614	0.000973613	0.00703857	0.00413967	TP53/SNAI2/RARB	3
GO:0010718	positive regulation of epithelial to mesenchymal transition	4/141	58/18614	0.000974784	0.00703857	0.00413967	IL6/NOTCH1/EZH2/SNAI1	4
GO:0061005	cell differentiation involved in kidney development	4/141	58/18614	0.000974784	0.00703857	0.00413967	NOTCH1/LIF/STAT1/MEF2C	4
GO:0006641	triglyceride metabolic process	5/141	100/18614	0.000982447	0.00707957	0.00416378	LDLR/MTTP/FBXW7/SCARB1/CAT	5
GO:2000241	regulation of reproductive process	7/141	206/18614	0.000994014	0.00714849	0.00420431	MYH9/NOTCH1/SNAI1/B4GALT1/CDKN1B/LIF/CDC27	7
GO:0010821	regulation of mitochondrion organization	6/141	151/18614	0.00102912	0.00738606	0.00434404	BBC3/PLSCR3/TP53/BNIP3L/FBXW7/HAX1	6
GO:0021537	telencephalon development	8/141	270/18614	0.00106265	0.00761137	0.00447655	CASP3/EZH2/ATP1A2/RARB/RYK/BTG2/IGF1R/PAX6	8
GO:0016331	morphogenesis of embryonic epithelium	6/141	152/18614	0.00106484	0.00761183	0.00447682	MTHFR/CASP3/SOX4/TRIM71/SIX1/CTHRC1	6
GO:0021510	spinal cord development	5/141	102/18614	0.00107387	0.00764573	0.00449676	NOTCH1/DLL4/SOX4/PTBP2/PAX6	5
GO:0042472	inner ear morphogenesis	5/141	102/18614	0.00107387	0.00764573	0.00449676	MAFB/ZEB1/HOXA1/SIX1/CTHRC1	5
GO:0032967	positive regulation of collagen biosynthetic process	3/141	27/18614	0.00108927	0.00770918	0.00453408	VIM/CCN2/PDGFRB	3
GO:0036296	response to increased oxygen levels	3/141	27/18614	0.00108927	0.00770918	0.00453408	FOXO1/CAT/PDGFRB	3
GO:0046639	negative regulation of alpha-beta T cell differentiation	3/141	27/18614	0.00108927	0.00770918	0.00453408	SOCS1/SOCS5/BCL6	3
GO:2000630	positive regulation of miRNA metabolic process	4/141	60/18614	0.00110736	0.00780857	0.00459253	SMAD1/TP53/FOXO3/MYC	4
GO:0043010	camera-type eye development	9/141	338/18614	0.00110769	0.00780857	0.00459253	NOTCH1/VIM/DLL4/CDKN1B/ZEB1/SP3/PRDM1/PAX6/PDGFRB	9
GO:0042100	B cell proliferation	5/141	103/18614	0.00112188	0.00786201	0.00462396	CASP3/ATM/MEF2C/BCL6/BCL2	5
GO:0045639	positive regulation of myeloid cell differentiation	5/141	103/18614	0.00112188	0.00786201	0.00462396	RB1/FOXO3/LIF/STAT1/HAX1	5
GO:0048144	fibroblast proliferation	5/141	103/18614	0.00112188	0.00786201	0.00462396	TP53/MYC/E2F1/LIF/PDGFRB	5
GO:0098813	nuclear chromosome segregation	9/141	339/18614	0.00113071	0.0079083	0.00465119	SMC1A/RB1/BECN1/KPNB1/CDC42/ATM/CDC27/ECT2/CCNE2	9
GO:0046488	phosphatidylinositol metabolic process	6/141	154/18614	0.00113914	0.00794398	0.00467217	SOCS1/BECN1/SOCS3/SOCS5/ATM/PDGFRB	6
GO:0023061	signal release	11/141	483/18614	0.00114026	0.00794398	0.00467217	IL6/GIT1/LIN7C/IL11/RFX6/SLC16A1/SOX4/LIF/FOXO1/CFTR/MEF2C	11
GO:1901988	negative regulation of cell cycle phase transition	8/141	274/18614	0.00116739	0.0081171	0.00477399	RB1/EZH2/TP53/CDKN1B/E2F1/CDK2/ATM/BCL2	8
GO:0060038	cardiac muscle cell proliferation	4/141	61/18614	0.00117818	0.00817618	0.00480874	SMAD1/NOTCH1/MEF2C/JARID2	4
GO:0003272	endocardial cushion formation	3/141	28/18614	0.00121325	0.00835458	0.00491366	NOTCH1/SNAI1/SNAI2	3
GO:0010714	positive regulation of collagen metabolic process	3/141	28/18614	0.00121325	0.00835458	0.00491366	VIM/CCN2/PDGFRB	3
GO:0036037	CD8-positive, alpha-beta T cell activation	3/141	28/18614	0.00121325	0.00835458	0.00491366	SOCS1/TOX/BCL2	3
GO:0045686	negative regulation of glial cell differentiation	3/141	28/18614	0.00121325	0.00835458	0.00491366	NOTCH1/LDLR/MYCN	3
GO:2001236	regulation of extrinsic apoptotic signaling pathway	6/141	156/18614	0.00121736	0.00836669	0.00492078	FGFR1/SGK3/MCL1/SNAI2/SERPINE1/BCL2	6
GO:0001841	neural tube formation	5/141	105/18614	0.00122266	0.00837085	0.00492323	MTHFR/CASP3/SOX4/TRIM71/CTHRC1	5
GO:0046425	regulation of receptor signaling pathway via JAK-STAT	5/141	105/18614	0.00122266	0.00837085	0.00492323	IL6/NOTCH1/SOCS1/SOCS3/LIF	5
GO:0050727	regulation of inflammatory response	10/141	414/18614	0.00123585	0.008445	0.00496684	IL6/GIT1/RB1/LDLR/SOCS3/SERPINE1/NFKBIA/SOCS5/ATM/BCL6	10
GO:0032233	positive regulation of actin filament bundle assembly	4/141	62/18614	0.0012521	0.00849097	0.00499388	PPM1F/CDC42/PAK1/CCN2	4
GO:0032481	positive regulation of type I interferon production	4/141	62/18614	0.0012521	0.00849097	0.00499388	POLR3G/STAT1/CHUK/G3BP1	4
GO:0046902	regulation of mitochondrial membrane permeability	4/141	62/18614	0.0012521	0.00849097	0.00499388	BBC3/TP53/BNIP3L/BCL2	4
GO:2000756	regulation of peptidyl-lysine acetylation	4/141	62/18614	0.0012521	0.00849097	0.00499388	ATG5/SNAI2/SOX4/LIF	4
GO:0022407	regulation of cell-cell adhesion	11/141	491/18614	0.00130037	0.00880158	0.00517656	IL6/PPM1F/NOTCH1/CASP3/SOCS1/FOXO3/JAK1/SLC7A1/SOX4/SOCS5/BCL6	11
GO:0032956	regulation of actin cytoskeleton organization	9/141	346/18614	0.0013029	0.00880198	0.00517679	PPM1F/TWF1/CDC42/PAK1/CCN2/STMN1/ECT2/HAX1/PDGFRB	9
GO:0003279	cardiac septum development	5/141	107/18614	0.00132997	0.00895095	0.00526441	MATR3/NOTCH1/TP53/SOX4/PRDM1	5
GO:0062014	negative regulation of small molecule metabolic process	5/141	107/18614	0.00132997	0.00895095	0.00526441	GIT1/TP53/SNAI1/SNAI2/PARP1	5
GO:0016241	regulation of macroautophagy	6/141	159/18614	0.00134231	0.00900638	0.00529701	CASP3/TP53/BNIP3L/BECN1/ATG12/ATG5	6
GO:0003209	cardiac atrium morphogenesis	3/141	29/18614	0.00134578	0.00900638	0.00529701	NOTCH1/DLL4/SOX4	3
GO:1902175	regulation of oxidative stress-induced intrinsic apoptotic signaling pathway	3/141	29/18614	0.00134578	0.00900638	0.00529701	MCL1/FBXW7/PARP1	3
GO:0032231	regulation of actin filament bundle assembly	5/141	108/18614	0.00138616	0.00924195	0.00543556	PPM1F/CDC42/PAK1/CCN2/STMN1	5
GO:0032963	collagen metabolic process	5/141	108/18614	0.00138616	0.00924195	0.00543556	IL6/NOTCH1/VIM/CCN2/PDGFRB	5
GO:0035051	cardiocyte differentiation	6/141	161/18614	0.0014309	0.0094783	0.00557457	NOTCH1/ATG5/CDC42/RARB/MEF2C/PDGFRB	6
GO:0051017	actin filament bundle assembly	6/141	161/18614	0.0014309	0.0094783	0.00557457	PPM1F/CDC42/PAK1/CCN2/HSP90B1/STMN1	6
GO:0010876	lipid localization	11/141	497/18614	0.00143224	0.0094783	0.00557457	FASLG/IL6/PLSCR3/OSBPL8/ATG2B/LDLR/MTTP/NFKBIA/FBXW7/SCARB1/CFTR	11
GO:0048285	organelle fission	11/141	497/18614	0.00143224	0.0094783	0.00557457	SMC1A/RB1/BECN1/KPNB1/UBE2I/CDC42/CDKN1B/LIF/ATM/PDGFRB/CCNE2	11
GO:0030038	contractile actin filament bundle assembly	5/141	109/18614	0.00144409	0.0095038	0.00558956	PPM1F/CDC42/PAK1/CCN2/STMN1	5
GO:0033209	tumor necrosis factor-mediated signaling pathway	5/141	109/18614	0.00144409	0.0095038	0.00558956	TP53/FOXO3/NFKBIA/STAT1/CHUK	5
GO:0043149	stress fiber assembly	5/141	109/18614	0.00144409	0.0095038	0.00558956	PPM1F/CDC42/PAK1/CCN2/STMN1	5
GO:0031348	negative regulation of defense response	8/141	284/18614	0.0014656	0.00962761	0.00566238	GIT1/RB1/ATG12/ATG5/LDLR/SOCS3/SOCS5/PARP1	8
GO:0021602	cranial nerve morphogenesis	3/141	30/18614	0.00148707	0.0097328	0.00572425	MAFB/HOXA1/SIX1	3
GO:1902230	negative regulation of intrinsic apoptotic signaling pathway in response to DNA damage	3/141	30/18614	0.00148707	0.0097328	0.00572425	SNAI1/SNAI2/BCL2	3
GO:0014812	muscle cell migration	5/141	110/18614	0.00150378	0.00982412	0.00577796	SERPINE1/MEF2C/BCL2/PDGFRB/SIX1	5
GO:0006606	protein import into nucleus	6/141	163/18614	0.00152389	0.00991918	0.00583386	E2F3/NOTCH1/TP53/KPNB1/NFKBIA/ECT2	6
GO:0050796	regulation of insulin secretion	6/141	163/18614	0.00152389	0.00991918	0.00583386	IL6/RFX6/SLC16A1/SOX4/FOXO1/CFTR	6
GO:0005635	nuclear envelope	15/140	490/19518	2.47157e-06	0.000575309	0.000476825	OSBPL8/MATR3/SMAD1/BNIP3L/KPNB1/ABCF1/UBE2I/PAK1/CCND2/MTA1/LMNB1/PARP1/HAX1/BCL2/EIF5A2	15
GO:0016528	sarcoplasm	7/140	90/19518	3.82265e-06	0.000575309	0.000476825	BCL9/CAMK2D/HSP90B1/MEF2C/SLC2A4/HAX1/CTHRC1	7
GO:0005925	focal adhesion	13/140	422/19518	1.12189e-05	0.000916331	0.00075947	GIT1/MYH9/TWF1/CDC42/PAK1/VIM/JAK1/KRAS/HSP90B1/RHOB/G3BP1/CAT/PDGFRB	13
GO:0030055	cell-substrate junction	13/140	432/19518	1.43755e-05	0.000916331	0.00075947	GIT1/MYH9/TWF1/CDC42/PAK1/VIM/JAK1/KRAS/HSP90B1/RHOB/G3BP1/CAT/PDGFRB	13
GO:0090575	RNA polymerase II transcription regulator complex	10/140	254/19518	1.52214e-05	0.000916331	0.00075947	E2F3/RB1/SMAD1/BCL9/MED28/MYC/MAFB/E2F1/STAT1/STAT5A	10
GO:0005942	phosphatidylinositol 3-kinase complex	4/140	29/19518	5.23906e-05	0.00262826	0.00217835	SOCS1/BECN1/SOCS3/SOCS5	4
GO:0061695	transferase complex, transferring phosphorus-containing groups	10/140	306/19518	7.37766e-05	0.00317239	0.00262933	SOCS1/BECN1/SOCS3/CCND2/SOCS5/POLR3G/CDK2/CHUK/IGF1R/CCNE2	10
GO:0036464	cytoplasmic ribonucleoprotein granule	9/140	253/19518	8.97683e-05	0.00337753	0.00279935	SOCS1/KPNB1/CDC42/EIF2S1/CAPRIN1/HAX1/G3BP1/TRIM71/MBNL1	9
GO:0000407	phagophore assembly site	4/140	37/19518	0.000139346	0.0045439	0.00376606	BECN1/ATG12/ATG2B/ATG5	4
GO:0035770	ribonucleoprotein granule	9/140	271/19518	0.00015096	0.0045439	0.00376606	SOCS1/KPNB1/CDC42/EIF2S1/CAPRIN1/HAX1/G3BP1/TRIM71/MBNL1	9
GO:0030139	endocytic vesicle	10/140	347/19518	0.000206039	0.00563797	0.00467284	BECN1/ATG12/ATG5/LDLR/CDC42/VIM/CAMK2D/HSP90B1/SCARB1/CFTR	10
GO:0017053	transcription repressor complex	5/140	78/19518	0.000245114	0.00614828	0.00509579	SP1/TP53/FOXO3/MYC/SP3	5
GO:0034045	phagophore assembly site membrane	3/140	19/19518	0.000321744	0.00744961	0.00617436	ATG12/ATG2B/ATG5	3
GO:0010494	cytoplasmic stress granule	5/140	85/19518	0.000365889	0.00779705	0.00646232	KPNB1/EIF2S1/CAPRIN1/G3BP1/MBNL1	5
GO:0031965	nuclear membrane	9/140	308/19518	0.000388557	0.00779705	0.00646232	OSBPL8/MATR3/SMAD1/KPNB1/PAK1/CCND2/LMNB1/HAX1/BCL2	9
GO:0001216	DNA-binding transcription activator activity	20/142	472/18369	6.56239e-10	2.69714e-07	2.19667e-07	SP1/E2F3/SMAD1/TP53/KLF6/FOXO3/RUNX2/RFX6/MYC/SOX4/NFIA/MAFB/E2F1/FOXO1/MEF2C/PAX6/MYCN/HOXA1/ERG/SIX1	20
GO:0001228	DNA-binding transcription activator activity, RNA polymerase II-specific	19/142	468/18369	3.68164e-09	7.56578e-07	6.16191e-07	SP1/E2F3/SMAD1/TP53/KLF6/FOXO3/RUNX2/RFX6/MYC/SOX4/NFIA/MAFB/FOXO1/MEF2C/PAX6/MYCN/HOXA1/ERG/SIX1	19
GO:0140297	DNA-binding transcription factor binding	17/142	478/18369	1.74984e-07	2.03319e-05	1.65592e-05	SP1/RB1/TP53/MTA1/RUNX2/NFKBIA/MYC/NFIA/E2F1/SP3/LMO2/STAT1/STAT5A/PARP1/MEF2C/BCL6/BCL2	17
GO:0001221	transcription coregulator binding	9/142	111/18369	1.97877e-07	2.03319e-05	1.65592e-05	SP1/EZH2/UBE2I/MYC/LMO2/STAT1/PAX6/BCL6/SIX1	9
GO:0031490	chromatin DNA binding	8/142	118/18369	3.74136e-06	0.000288108	0.000234648	NOTCH1/EZH2/FOXO3/RUNX2/FOXO1/PAX6/TOX/BCL6	8
GO:0001227	DNA-binding transcription repressor activity, RNA polymerase II-specific	12/142	303/18369	4.20595e-06	0.000288108	0.000234648	ZBTB2/TP53/SNAI1/SNAI2/FOXO3/MYC/ZEB1/SP3/PRDM1/FOXO1/PAX6/BCL6	12
GO:0001217	DNA-binding transcription repressor activity	12/142	308/18369	4.97134e-06	0.000291889	0.000237727	ZBTB2/TP53/SNAI1/SNAI2/FOXO3/MYC/ZEB1/SP3/PRDM1/FOXO1/PAX6/BCL6	12
GO:1990841	promoter-specific chromatin binding	6/142	63/18369	9.07816e-06	0.000466391	0.000379849	EZH2/TP53/DNMT1/PRDM1/FOXO1/STAT1	6
GO:0019903	protein phosphatase binding	8/142	140/18369	1.32423e-05	0.000604732	0.000492521	TP53/JAK1/CDKN1B/HSP90B1/FOXO1/STAT1/CDC27/BCL2	8
GO:0001046	core promoter sequence-specific DNA binding	5/142	43/18369	1.95489e-05	0.000803461	0.000654375	EZH2/TP53/MYC/STAT1/PAX6	5
GO:0035035	histone acetyltransferase binding	4/142	23/18369	2.70383e-05	0.00101025	0.000822791	SP1/TP53/STAT1/PAX6	4
GO:0044389	ubiquitin-like protein ligase binding	11/142	320/18369	3.96734e-05	0.00135881	0.00110668	RB1/TP53/BECN1/JAK1/NFKBIA/CDKN1B/FOXO1/STAT1/FBXW7/PAX6/BCL2	11
GO:0051721	protein phosphatase 2A binding	4/142	28/18369	6.06707e-05	0.00191813	0.00156221	TP53/FOXO1/STAT1/BCL2	4
GO:0019902	phosphatase binding	8/142	187/18369	0.000104283	0.00306145	0.00249338	TP53/JAK1/CDKN1B/HSP90B1/FOXO1/STAT1/CDC27/BCL2	8
GO:0031625	ubiquitin protein ligase binding	10/142	301/18369	0.000118896	0.00325776	0.00265327	RB1/TP53/BECN1/JAK1/NFKBIA/CDKN1B/FOXO1/FBXW7/PAX6/BCL2	10
GO:0035198	miRNA binding	4/142	37/18369	0.000185425	0.0047631	0.00387928	MATR3/SOCS3/SOX4/TRIM71	4
GO:0061629	RNA polymerase II-specific DNA-binding transcription factor binding	10/142	348/18369	0.000381114	0.00865781	0.00705131	SP1/RB1/TP53/MTA1/NFKBIA/SP3/LMO2/STAT1/PARP1/MEF2C	10
GO:0000979	RNA polymerase II core promoter sequence-specific DNA binding	3/142	19/18369	0.000400239	0.00865781	0.00705131	EZH2/STAT1/PAX6	3
GO:0046935	1-phosphatidylinositol-3-kinase regulator activity	3/142	19/18369	0.000400239	0.00865781	0.00705131	SOCS1/SOCS3/SOCS5	3
