# Supplementary material for: A plasma‐derived exosomal microRNA signature by small RNA sequencing for early detection of postmenopausal osteoporosis
Source: Clin Transl Med. 2024 Apr 1;14(4):e1637. doi: 10.1002/ctm2.1637 (PMC10983017; doi:10.1002/ctm2.1637)
Supplement: Supplementary file 18 — Supporting Information [file CTM2-14-e1637-s003.xlsx]

## Sheet: Sheet1
ID	Description	GeneRatio	BgRatio	pvalue	p.adjust	qvalue	geneID	Count
hsa05215	Prostate cancer	18/108	97/8622	9.98e-17	2.28e-14	1.27e-14	2260/1871/5925/7157/4792/3845/1027/1869/6935/7184/2308/1017/1147/3480/596/2078/5159/9134	18
hsa04068	FoxO signaling pathway	17/108	131/8622	3.67e-13	2.87e-11	1.6e-11	356/3569/9140/23678/100533105/894/2309/3845/1027/2308/1017/472/1147/3480/6517/604/847	17
hsa05206	MicroRNAs in cancer	24/108	310/8622	3.78e-13	2.87e-11	1.6e-11	1871/4851/836/8651/2146/7157/4170/7329/7431/894/1786/3845/1027/4609/6541/6659/1869/6935/3925/472/131405/596/5159/9134	24
hsa05160	Hepatitis C	17/108	158/8622	8.19e-12	4.67e-10	2.61e-10	356/1871/5925/836/7157/3949/9021/3716/1965/4792/3845/4609/1869/1017/6772/949/1147	17
hsa05162	Measles	16/108	138/8622	1.12e-11	4.68e-10	2.61e-10	27113/356/3569/836/7157/894/3716/1965/4792/1027/1017/6772/6776/1147/596/9134	16
hsa05161	Hepatitis B	17/108	162/8622	1.23e-11	4.68e-10	2.61e-10	356/3569/1871/5925/836/7157/3716/4792/3845/4609/1869/1017/6772/6776/1147/596/9134	17
hsa05202	Transcriptional misregulation in cancer	18/108	193/8622	2.15e-11	7.01e-10	3.92e-10	6667/3569/4086/7157/894/860/1027/4609/6935/4005/2308/472/3480/4208/4613/604/2078/6495	18
hsa05222	Small cell lung cancer	13/108	92/8622	8.79e-11	2.5e-09	1.4e-09	1871/5925/836/7157/5915/4792/1027/4609/1869/1017/1147/596/9134	13
hsa05169	Epstein-Barr virus infection	17/108	202/8622	4.16e-10	1.06e-08	5.89e-09	3569/1871/5925/836/7157/7431/894/3716/4792/1027/4609/1869/1017/6772/1147/596/9134	17
hsa04218	Cellular senescence	15/108	156/8622	7.62e-10	1.74e-08	9.71e-09	2305/3569/1871/5925/7157/894/2309/5054/3845/4609/1869/2308/1017/472/9134	15
hsa04210	Apoptosis	13/108	136/8622	1.21e-08	2.5e-07	1.4e-07	27113/356/836/7157/4170/1965/4792/3845/4001/472/142/1147/596	13
hsa05166	Human T-cell leukemia virus 1 infection	16/108	222/8622	1.36e-08	2.58e-07	1.44e-07	3569/1871/5925/7157/894/3716/4792/3845/4609/1869/1017/472/6776/996/1147/9134	16
hsa04151	PI3K-Akt signaling pathway	20/108	359/8622	1.48e-08	2.59e-07	1.45e-07	2260/356/3569/7157/23678/100533105/4170/894/2309/3716/3845/1027/4609/7184/1017/1147/3480/596/5159/9134	20
hsa04630	JAK-STAT signaling pathway	14/108	166/8622	1.62e-08	2.63e-07	1.47e-07	3569/8651/4170/9021/894/3716/3589/4609/9655/3976/6772/6776/596/5159	14
hsa05220	Chronic myeloid leukemia	10/108	76/8622	2.99e-08	4.54e-07	2.54e-07	1871/5925/7157/4792/3845/1027/4609/1869/6776/1147	10
hsa01522	Endocrine resistance	11/108	98/8622	3.21e-08	4.58e-07	2.56e-07	6667/1871/5925/4851/7157/54567/3845/1027/1869/3480/596	11
hsa05417	Lipid and atherosclerosis	15/108	215/8622	6.21e-08	8.32e-07	4.65e-07	356/3569/836/7157/3949/998/817/1965/3308/4792/3845/7184/1147/2920/596	15
hsa05167	Kaposi sarcoma-associated herpesvirus infection	14/108	194/8622	1.17e-07	1.48e-06	8.25e-07	3569/1871/5925/836/7157/8678/3716/4792/3845/4609/1869/6772/1147/2920	14
hsa05165	Human papillomavirus infection	18/108	331/8622	1.24e-07	1.48e-06	8.29e-07	356/5925/4851/836/7157/998/894/3716/3845/1027/1869/2308/1017/6772/472/1147/5159/9134	18
hsa04115	p53 signaling pathway	9/108	74/8622	3.04e-07	3.47e-06	1.94e-06	27113/836/7157/894/5054/1017/472/596/9134	9
hsa05212	Pancreatic cancer	9/108	76/8622	3.84e-07	4.17e-06	2.33e-06	1871/5925/7157/998/3716/3845/1869/6772/1147	9
hsa04933	AGE-RAGE signaling pathway in diabetic complications	10/108	100/8622	4.22e-07	4.38e-06	2.44e-06	3569/836/998/5054/3845/1027/2308/6772/6776/596	10
hsa04110	Cell cycle	12/108	157/8622	5.39e-07	5.34e-06	2.98e-06	8243/1871/5925/7157/894/1027/4609/1869/1017/472/996/9134	12
hsa05163	Human cytomegalovirus infection	14/108	225/8622	7.21e-07	6.85e-06	3.83e-06	6667/356/3569/5732/1871/5925/836/7157/3716/4792/3845/4609/1869/1147	14
hsa05224	Breast cancer	11/108	147/8622	2.04e-06	1.86e-05	1.04e-05	6667/2260/1871/5925/4851/7157/54567/3845/4609/1869/3480	11
hsa04917	Prolactin signaling pathway	8/108	70/8622	2.32e-06	1.96e-05	1.1e-05	8651/9021/894/2309/3845/9655/6772/6776	8
hsa05226	Gastric cancer	11/108	149/8622	2.33e-06	1.96e-05	1.1e-05	1871/5925/7157/5915/3845/1027/4609/1869/1017/596/9134	11
hsa04137	Mitophagy - animal	8/108	72/8622	2.88e-06	2.19e-05	1.22e-05	6667/7157/665/8678/9474/2309/3845/1869	8
hsa05218	Melanoma	8/108	72/8622	2.88e-06	2.19e-05	1.22e-05	2260/1871/5925/7157/3845/1869/3480/5159	8
hsa05223	Non-small cell lung cancer	8/108	72/8622	2.88e-06	2.19e-05	1.22e-05	1871/5925/7157/2309/5915/3845/1869/6776	8
hsa05214	Glioma	8/108	75/8622	3.93e-06	2.89e-05	1.61e-05	1871/5925/7157/817/3845/1869/3480/5159	8
hsa05203	Viral carcinogenesis	12/108	204/8622	8.47e-06	6.03e-05	3.37e-05	5925/836/7157/998/894/3716/4792/3845/1027/1017/6776/9134	12
hsa05219	Bladder cancer	6/108	41/8622	1.06e-05	7.31e-05	4.08e-05	1871/5925/7157/3845/4609/1869	6
hsa04550	Signaling pathways regulating pluripotency of stem cells	10/108	143/8622	1.11e-05	7.47e-05	4.17e-05	2260/4086/3716/3845/4609/3976/3480/5080/3720/3198	10
hsa04934	Cushing syndrome	10/108	155/8622	2.26e-05	0.000146968	8.21e-05	6667/1871/5925/3949/817/1027/1869/1017/949/9134	10
hsa05120	Epithelial cell signaling in Helicobacter pylori infection	7/108	70/8622	2.49e-05	0.000157918	8.82e-05	28964/836/998/5058/4792/1147/2920	7
hsa05205	Proteoglycans in cancer	11/108	205/8622	4.82e-05	0.000296941	0.000165881	2260/356/2817/836/7157/998/5058/817/3845/4609/3480	11
hsa01521	EGFR tyrosine kinase inhibitor resistance	7/108	79/8622	5.5e-05	0.000329854	0.000184268	3569/2309/3716/3845/3480/596/5159	7
hsa05145	Toxoplasmosis	8/108	111/8622	7.09e-05	0.000414305	0.000231444	836/8651/3949/3716/4792/6772/1147/596	8
hsa04010	MAPK signaling pathway	13/108	301/8622	9.23e-05	0.000525881	0.000293775	2260/356/836/7157/998/5058/3845/4609/3925/1147/3480/4208/5159	13
hsa04213	Longevity regulating pathway - multiple species	6/108	61/8622	0.000106649	0.000593073	0.00033131	9474/2309/3845/2308/3480/847	6
hsa04722	Neurotrophin signaling pathway	8/108	119/8622	0.000115895	0.000625378	0.000349357	356/7157/998/2309/817/4792/3845/596	8
hsa04211	Longevity regulating pathway	7/108	89/8622	0.000117944	0.000625378	0.000349357	7157/9474/2309/3845/2308/3480/847	7
hsa04658	Th1 and Th2 cell differentiation	7/108	92/8622	0.00014542	0.00075354	0.000420953	4851/3716/54567/4792/6772/6776/1147	7
hsa05131	Shigellosis	11/108	247/8622	0.00025332	0.00128349	0.000716999	7157/8678/9140/9474/998/2309/4792/2308/472/1147/596	11
hsa05132	Salmonella infection	11/108	249/8622	0.000271608	0.00134623	0.00075205	3569/836/10121/998/5058/4792/4609/7184/388/1147/596	11
hsa05164	Influenza A	9/108	171/8622	0.000279745	0.00135706	0.000758098	356/3569/836/9021/3716/1965/4792/6772/1147	9
hsa01524	Platinum drug resistance	6/108	73/8622	0.000289577	0.00137549	0.000768394	27113/356/836/7157/472/596	6
hsa05207	Chemical carcinogenesis - receptor activation	10/108	212/8622	0.000309713	0.0014221	0.00079443	5925/3837/54567/3845/4609/1869/7184/6776/604/596	10
hsa04064	NF-kappa B signaling pathway	7/108	104/8622	0.000311863	0.0014221	0.00079443	7329/4792/472/142/1147/2920/596	7
hsa04936	Alcoholic liver disease	8/108	142/8622	0.000390988	0.00174795	0.000976461	356/3569/836/2309/4792/2308/1147/2920	8
hsa04621	NOD-like receptor signaling pathway	9/108	186/8622	0.000519416	0.00227744	0.00127225	3569/9140/9474/3716/4792/6772/1147/2920/596	9
hsa04668	TNF signaling pathway	7/108	114/8622	0.000545341	0.00234599	0.00131055	3569/836/9021/4792/3976/1147/2920	7
hsa04136	Autophagy - other	4/108	32/8622	0.00063905	0.00264915	0.0014799	8678/9140/55102/9474	4
hsa04215	Apoptosis - multiple species	4/108	32/8622	0.00063905	0.00264915	0.0014799	27113/836/8678/596	4
hsa04012	ErbB signaling pathway	6/108	85/8622	0.000659043	0.00268325	0.00149895	5058/817/3845/1027/4609/6776	6
hsa05210	Colorectal cancer	6/108	86/8622	0.000701358	0.00280543	0.00156721	27113/836/7157/3845/4609/596	6
hsa04919	Thyroid hormone signaling pathway	7/108	121/8622	0.000779075	0.00306257	0.00171085	4851/7157/477/3845/4609/2308/6772	7
hsa04140	Autophagy - animal	8/108	165/8622	0.00105483	0.00407629	0.00227715	8678/9140/55102/9474/1965/3845/3480/596	8
hsa04657	IL-17 signaling pathway	6/108	94/8622	0.00112048	0.00425781	0.00237855	3569/836/4792/7184/1147/2920	6
hsa05230	Central carbon metabolism in cancer	5/108	70/8622	0.00178215	0.00666116	0.00372115	2260/7157/3845/4609/5159	5
hsa04625	C-type lectin receptor signaling pathway	6/108	104/8622	0.00188811	0.00694336	0.00387879	3569/5058/4792/3845/6772/1147	6
hsa04928	Parathyroid hormone synthesis, secretion and action	6/108	106/8622	0.00208041	0.0075291	0.00420601	6667/2260/860/9935/4208/596	6
hsa04659	Th17 cell differentiation	6/108	108/8622	0.00228718	0.00814808	0.00455179	3569/3716/4792/6772/6776/1147	6
hsa04066	HIF-1 signaling pathway	6/108	109/8622	0.0023962	0.00835681	0.00466839	3569/817/5054/1027/3480/596	6
hsa04623	Cytosolic DNA-sensing pathway	5/108	75/8622	0.00241908	0.00835681	0.00466839	3569/836/4792/10622/1147	5
hsa04014	Ras signaling pathway	9/108	236/8622	0.00275248	0.00923137	0.00515695	2260/356/998/5058/9462/3845/1147/3480/5159	9
hsa04062	Chemokine signaling pathway	8/108	192/8622	0.00275321	0.00923137	0.00515695	998/5058/2309/4792/3845/6772/1147/2920	8
hsa05130	Pathogenic Escherichia coli infection	8/108	198/8622	0.00332638	0.0109915	0.00614023	356/3569/4627/836/998/5058/4792/1147	8
hsa04390	Hippo signaling pathway	7/108	157/8622	0.00348251	0.011343	0.00633661	27113/4086/6591/894/5054/1490/4609	7
hsa04217	Necroptosis	7/108	159/8622	0.00373504	0.0119942	0.00670037	356/3716/817/6772/6776/142/596	7
hsa05170	Human immunodeficiency virus 1 infection	8/108	212/8622	0.005025	0.0156171	0.00872425	356/836/5058/4792/3845/472/1147/596	8
hsa05225	Hepatocellular carcinoma	7/108	168/8622	0.00504805	0.0156171	0.00872425	1871/5925/7157/3845/4609/1869/3480	7
hsa05235	PD-L1 expression and PD-1 checkpoint pathway in cancer	5/108	89/8622	0.00506872	0.0156171	0.00872425	3716/4792/3845/6772/1147	5
hsa05134	Legionellosis	4/108	56/8622	0.00518723	0.0157692	0.00880919	3569/836/4792/2920	4
hsa05213	Endometrial cancer	4/108	58/8622	0.00587885	0.0175605	0.00980988	7157/2309/3845/4609	4
hsa04114	Oocyte meiosis	6/108	131/8622	0.00593052	0.0175605	0.00980988	8243/817/1017/996/3480/9134	6
hsa01523	Antifolate resistance	3/108	30/8622	0.0060686	0.0176108	0.00983798	3569/4524/1147	3
hsa04520	Adherens junction	5/108	93/8622	0.00610199	0.0176108	0.00983798	2260/6615/6591/998/3480	5
hsa04380	Osteoclast differentiation	6/108	135/8622	0.00684851	0.0195182	0.0109035	8651/9021/3716/4792/6772/1147	6
hsa05418	Fluid shear stress and atherosclerosis	6/108	139/8622	0.00786566	0.0221404	0.0123684	2817/7157/7184/1147/4208/596	6
hsa05142	Chagas disease	5/108	102/8622	0.00895335	0.0248947	0.013907	356/3569/5054/4792/1147	5
hsa05221	Acute myeloid leukemia	4/108	67/8622	0.00974954	0.0267819	0.0149612	3845/4609/6776/1147	4
hsa04920	Adipocytokine signaling pathway	4/108	69/8622	0.0107896	0.0292451	0.0163373	9021/4792/1147/6517	4
hsa05216	Thyroid cancer	3/108	37/8622	0.0109028	0.0292451	0.0163373	7157/3845/4609	3
hsa04620	Toll-like receptor signaling pathway	5/108	108/8622	0.011299	0.0296112	0.0165418	3569/3716/4792/6772/1147	5
hsa04931	Insulin resistance	5/108	108/8622	0.011299	0.0296112	0.0165418	3569/9021/4792/2308/6517	5
hsa04622	RIG-I-like receptor signaling pathway	4/108	71/8622	0.011899	0.0308291	0.0172222	9140/9474/4792/1147	4
hsa04932	Non-alcoholic fatty liver disease	6/108	155/8622	0.0130389	0.033403	0.01866	356/3569/836/9021/998/1965	6
hsa04935	Growth hormone synthesis, secretion and action	5/108	120/8622	0.0171827	0.0435295	0.024317	8651/9021/3845/6772/6776	5
hsa04152	AMPK signaling pathway	5/108	121/8622	0.0177496	0.043988	0.0245732	2309/2308/1080/3480/6517	5
hsa04660	T cell receptor signaling pathway	5/108	121/8622	0.0177496	0.043988	0.0245732	998/5058/4792/3845/1147	5
hsa04930	Type II diabetes mellitus	3/108	46/8622	0.0196456	0.0481634	0.0269057	8651/9021/6517	3
hsa04810	Regulation of actin cytoskeleton	7/108	229/8622	0.0246485	0.0597856	0.0333982	2260/28964/4627/998/5058/3845/5159	7
hsa04976	Bile secretion	4/108	89/8622	0.0252267	0.0600629	0.0335532	3949/477/949/1080	4
hsa05152	Tuberculosis	6/108	180/8622	0.0252897	0.0600629	0.0335532	3569/836/3716/817/6772/596	6
hsa04913	Ovarian steroidogenesis	3/108	51/8622	0.025772	0.0605775	0.0338406	3949/949/3480	3
hsa04910	Insulin signaling pathway	5/108	137/8622	0.0285513	0.0664255	0.0371075	8651/9021/3845/2308/6517	5
hsa04371	Apelin signaling pathway	5/108	139/8622	0.0301401	0.0694136	0.0387768	8678/5054/1490/3845/4208	5
hsa04120	Ubiquitin mediated proteolysis	5/108	142/8622	0.0326264	0.0743882	0.0415558	8651/9021/7329/55294/996	5
hsa04925	Aldosterone synthesis and secretion	4/108	98/8622	0.034297	0.077423	0.0432511	3949/477/817/949	4
hsa05022	Pathways of neurodegeneration - multiple diseases	11/108	476/8622	0.0355943	0.0795637	0.0444469	356/3569/836/8678/55102/10121/817/1965/3845/596/847	11
hsa05014	Amyotrophic lateral sclerosis	9/108	364/8622	0.0385155	0.0852027	0.0475971	9782/836/7157/8678/55102/10121/1965/596/847	9
hsa04914	Progesterone-mediated oocyte maturation	4/108	102/8622	0.0388644	0.0852027	0.0475971	3845/1017/996/3480	4
hsa04950	Maturity onset diabetes of the young	2/108	26/8622	0.0415602	0.090022	0.0502893	222546/5080	2
hsa04510	Focal adhesion	6/108	203/8622	0.0418523	0.090022	0.0502893	998/5058/894/3480/596/5159	6
hsa04927	Cortisol synthesis and secretion	3/108	65/8622	0.0477265	0.101698	0.0568117	6667/3949/949	3
hsa05211	Renal cell carcinoma	3/108	69/8622	0.0552578	0.116655	0.0651675	998/5058/3845	3
hsa04530	Tight junction	5/108	170/8622	0.0619902	0.129668	0.0724366	4627/998/3308/54566/1080	5
hsa04024	cAMP signaling pathway	6/108	225/8622	0.0629643	0.130508	0.072906	5732/477/5058/817/4792/1080	6
hsa04310	Wnt signaling pathway	5/108	174/8622	0.0671074	0.137842	0.0770032	7157/894/817/4609/6259	5
hsa04971	Gastric acid secretion	3/108	76/8622	0.0697067	0.141903	0.0792717	477/817/1080	3
hsa05140	Leishmaniasis	3/108	77/8622	0.0718978	0.145068	0.0810399	3716/4792/6772	3
hsa04960	Aldosterone-regulated sodium reabsorption	2/108	37/8622	0.0779939	0.153369	0.0856772	477/3845	2
hsa05143	African trypanosomiasis	2/108	37/8622	0.0779939	0.153369	0.0856772	356/3569	2
hsa04360	Axon guidance	5/108	182/8622	0.07803	0.153369	0.0856772	998/5058/817/3845/6259	5
hsa04650	Natural killer cell mediated cytotoxicity	4/108	132/8622	0.083614	0.16294	0.0910238	356/836/5058/3845	4
hsa04662	B cell receptor signaling pathway	3/108	84/8622	0.0880787	0.170186	0.0950716	4792/3845/1147	3
hsa05016	Huntington disease	7/108	306/8622	0.0889561	0.170437	0.0952117	6667/27113/836/7157/8678/55102/10121	7
hsa04915	Estrogen signaling pathway	4/108	137/8622	0.092807	0.173856	0.0971219	6667/3845/7184/596	4
hsa05135	Yersinia infection	4/108	137/8622	0.092807	0.173856	0.0971219	3569/998/4792/1147	4
hsa04216	Ferroptosis	2/108	41/8622	0.0930284	0.173856	0.0971219	7157/9474	2
hsa05332	Graft-versus-host disease	2/108	42/8622	0.0969098	0.179638	0.100352	356/3569	2
hsa04975	Fat digestion and absorption	2/108	43/8622	0.100837	0.18541	0.103576	4547/949	2
hsa04912	GnRH signaling pathway	3/108	93/8622	0.1109	0.200677	0.112105	998/817/3845	3
hsa05323	Rheumatoid arthritis	3/108	93/8622	0.1109	0.200677	0.112105	3569/3589/2920	3
hsa04148	Efferocytosis	4/108	150/8622	0.118829	0.21333	0.119173	5732/836/817/6566	4
hsa04015	Rap1 signaling pathway	5/108	210/8622	0.123215	0.219476	0.122607	2260/998/3845/3480/5159	5
hsa05231	Choline metabolism in cancer	3/108	98/8622	0.124466	0.219986	0.122892	6667/3845/5159	3
hsa04979	Cholesterol metabolism	2/108	51/8622	0.133693	0.234476	0.130986	3949/949	2
hsa05146	Amoebiasis	3/108	102/8622	0.135731	0.236234	0.131968	3569/836/2920	3
hsa05208	Chemical carcinogenesis - reactive oxygen species	5/108	223/8622	0.147595	0.254937	0.142417	2309/4792/3845/1147/847	5
hsa04350	TGF-beta signaling pathway	3/108	108/8622	0.153255	0.262723	0.146766	6667/4086/4609	3
hsa04340	Hedgehog signaling pathway	2/108	56/8622	0.155294	0.264232	0.147609	894/596	2
hsa00533	Glycosaminoglycan biosynthesis - keratan sulfate	1/108	14/8622	0.161891	0.273416	0.152739	2683	1
hsa05171	Coronavirus disease - COVID-19	5/108	232/8622	0.165599	0.277622	0.155089	3569/3716/4792/6772/1147	5
hsa04725	Cholinergic synapse	3/108	113/8622	0.168377	0.278489	0.155573	817/3845/596	3
hsa04370	VEGF signaling pathway	2/108	59/8622	0.168559	0.278489	0.155573	998/3845	2
hsa04730	Long-term depression	2/108	60/8622	0.173024	0.283809	0.158545	3845/3480	2
hsa04330	Notch signaling pathway	2/108	62/8622	0.18201	0.296417	0.165588	4851/54567	2
hsa04071	Sphingolipid signaling pathway	3/108	121/8622	0.19342	0.312764	0.17472	7157/3845/596	3
hsa05321	Inflammatory bowel disease	2/108	65/8622	0.195616	0.314087	0.175459	3569/6772	2
hsa04720	Long-term potentiation	2/108	67/8622	0.204757	0.325578	0.181879	817/3845	2
hsa05010	Alzheimer disease	7/108	384/8622	0.205629	0.325578	0.181879	3569/836/8678/55102/1965/3845/1147	7
hsa00670	One carbon pool by folate	1/108	20/8622	0.223054	0.350733	0.195931	4524	1
hsa00532	Glycosaminoglycan biosynthesis - chondroitin sulfate / dermatan sulfate	1/108	21/8622	0.232809	0.363564	0.203099	10090	1
hsa04918	Thyroid hormone synthesis	2/108	75/8622	0.241716	0.374907	0.209436	477/7184	2
hsa05133	Pertussis	2/108	76/8622	0.246365	0.379536	0.212021	3569/836	2
hsa05415	Diabetic cardiomyopathy	4/108	203/8622	0.249754	0.380436	0.212524	6667/817/142/6517	4
hsa00515	Mannose type O-glycan biosynthesis	1/108	23/8622	0.251955	0.380436	0.212524	2683	1
hsa04964	Proximal tubule bicarbonate reclamation	1/108	23/8622	0.251955	0.380436	0.212524	477	1
hsa04977	Vitamin digestion and absorption	1/108	24/8622	0.261351	0.392026	0.218999	949	1
hsa05017	Spinocerebellar ataxia	3/108	143/8622	0.266168	0.396643	0.221578	6667/8678/55102	3
hsa03083	Polycomb repressive complex	2/108	84/8622	0.283619	0.419903	0.234572	2146/3720	2
hsa04911	Insulin secretion	2/108	86/8622	0.292922	0.430879	0.240704	477/817	2
hsa00601	Glycosphingolipid biosynthesis - lacto and neolacto series	1/108	28/8622	0.297776	0.435211	0.243124	2683	1
hsa04540	Gap junction	2/108	88/8622	0.302211	0.435611	0.243347	3845/5159	2
hsa04261	Adrenergic signaling in cardiomyocytes	3/108	154/8622	0.303781	0.435611	0.243347	477/817/596	3
hsa04921	Oxytocin signaling pathway	3/108	154/8622	0.303781	0.435611	0.243347	817/3845/4208	3
hsa04392	Hippo signaling pathway - multiple species	1/108	29/8622	0.306601	0.436906	0.244071	5058	1
hsa04150	mTOR signaling pathway	3/108	156/8622	0.310658	0.439939	0.245764	3845/1147/3480	3
hsa00630	Glyoxylate and dicarboxylate metabolism	1/108	30/8622	0.315316	0.441065	0.246394	847	1
hsa04060	Cytokine-cytokine receptor interaction	5/108	297/8622	0.315323	0.441065	0.246394	356/3569/3589/3976/2920	5
hsa00052	Galactose metabolism	1/108	32/8622	0.332421	0.462147	0.258171	2683	1
hsa04666	Fc gamma R-mediated phagocytosis	2/108	97/8622	0.343699	0.474929	0.265311	998/5058	2
hsa04750	Inflammatory mediator regulation of TRP channels	2/108	98/8622	0.348266	0.47662	0.266256	5732/817	2
hsa03020	RNA polymerase	1/108	34/8622	0.349103	0.47662	0.266256	10622	1
hsa04640	Hematopoietic cell lineage	2/108	99/8622	0.352823	0.478831	0.267491	3569/3589	2
hsa04061	Viral protein interaction with cytokine and cytokine receptor	2/108	100/8622	0.357369	0.481264	0.26885	3569/2920	2
hsa04141	Protein processing in endoplasmic reticulum	3/108	170/8622	0.358837	0.481264	0.26885	1965/7184/596	3
hsa04916	Melanogenesis	2/108	101/8622	0.361904	0.482539	0.269562	817/3845	2
hsa04972	Pancreatic secretion	2/108	102/8622	0.366428	0.48573	0.271345	477/1080	2
hsa05330	Allograft rejection	1/108	38/8622	0.381238	0.501563	0.28019	356	1
hsa04144	Endocytosis	4/108	250/8622	0.382772	0.501563	0.28019	28964/3949/998/3480	4
hsa04922	Glucagon signaling pathway	2/108	107/8622	0.388857	0.506624	0.283017	817/2308	2
hsa03013	Nucleocytoplasmic transport	2/108	108/8622	0.393302	0.509505	0.284626	3837/7329	2
hsa03440	Homologous recombination	1/108	41/8622	0.404303	0.520798	0.290935	472	1
hsa00380	Tryptophan metabolism	1/108	42/8622	0.411801	0.524528	0.293019	847	1
hsa00513	Various types of N-glycan biosynthesis	1/108	42/8622	0.411801	0.524528	0.293019	2683	1
hsa04940	Type I diabetes mellitus	1/108	43/8622	0.419205	0.530993	0.29663	356	1
hsa04726	Serotonergic synapse	2/108	115/8622	0.424	0.533581	0.298076	836/3845	2
hsa03410	Base excision repair	1/108	44/8622	0.426516	0.533581	0.298076	142	1
hsa05012	Parkinson disease	4/108	266/8622	0.428269	0.533581	0.298076	836/7157/817/1965	4
hsa02010	ABC transporters	1/108	45/8622	0.433737	0.537456	0.300241	1080	1
hsa05020	Prion disease	4/108	272/8622	0.445138	0.546113	0.305077	3569/4851/836/1965	4
hsa00514	Other types of O-glycan biosynthesis	1/108	47/8622	0.447908	0.546113	0.305077	2683	1
hsa04973	Carbohydrate digestion and absorption	1/108	47/8622	0.447908	0.546113	0.305077	477	1
hsa04672	Intestinal immune network for IgA production	1/108	49/8622	0.461728	0.559968	0.312817	3569	1
hsa05110	Vibrio cholerae infection	1/108	50/8622	0.468509	0.562211	0.31407	1080	1
hsa05144	Malaria	1/108	50/8622	0.468509	0.562211	0.31407	3569	1
hsa00270	Cysteine and methionine metabolism	1/108	52/8622	0.481818	0.570992	0.318975	1786	1
hsa04926	Relaxin signaling pathway	2/108	129/8622	0.482896	0.570992	0.318975	4792/3845	2
hsa00510	N-Glycan biosynthesis	1/108	53/8622	0.488349	0.570992	0.318975	2683	1
hsa04961	Endocrine and other factor-regulated calcium reabsorption	1/108	53/8622	0.488349	0.570992	0.318975	477	1
hsa05320	Autoimmune thyroid disease	1/108	53/8622	0.488349	0.570992	0.318975	356	1
hsa04978	Mineral absorption	1/108	60/8622	0.531832	0.615522	0.343851	477	1
hsa05416	Viral myocarditis	1/108	60/8622	0.531832	0.615522	0.343851	836	1
hsa00310	Lysine degradation	1/108	63/8622	0.549328	0.629381	0.351593	2146	1
hsa05217	Basal cell carcinoma	1/108	63/8622	0.549328	0.629381	0.351593	7157	1
hsa04929	GnRH secretion	1/108	64/8622	0.555015	0.631468	0.352759	3845	1
hsa04072	Phospholipase D signaling pathway	2/108	148/8622	0.556689	0.631468	0.352759	3845/5159	2
hsa04664	Fc epsilon RI signaling pathway	1/108	68/8622	0.577059	0.650917	0.363624	3845	1
hsa04924	Renin secretion	1/108	69/8622	0.582399	0.650917	0.363624	5732	1
hsa05031	Amphetamine addiction	1/108	69/8622	0.582399	0.650917	0.363624	817	1
hsa04020	Calcium signaling pathway	3/108	253/8622	0.618827	0.685989	0.383216	2260/817/5159	3
hsa05100	Bacterial invasion of epithelial cells	1/108	77/8622	0.622782	0.685989	0.383216	998	1
hsa04022	cGMP-PKG signaling pathway	2/108	167/8622	0.622806	0.685989	0.383216	477/4208	2
hsa04612	Antigen processing and presentation	1/108	78/8622	0.62755	0.687891	0.384279	3308	1
hsa03018	RNA degradation	1/108	79/8622	0.632257	0.689735	0.385309	7832	1
hsa04146	Peroxisome	1/108	83/8622	0.650507	0.706265	0.394543	847	1
hsa04610	Complement and coagulation cascades	1/108	86/8622	0.663602	0.717068	0.400578	5054	1
hsa04260	Cardiac muscle contraction	1/108	87/8622	0.667859	0.718263	0.401246	477	1
hsa05410	Hypertrophic cardiomyopathy	1/108	90/8622	0.68031	0.728219	0.406807	3569	1
hsa04970	Salivary secretion	1/108	93/8622	0.692298	0.737589	0.412042	477	1
hsa04814	Motor proteins	2/108	193/8622	0.700721	0.74309	0.415115	4627/10121	2
hsa04713	Circadian entrainment	1/108	97/8622	0.707593	0.746903	0.417245	817	1
hsa04974	Protein digestion and absorption	1/108	103/8622	0.729133	0.766094	0.427965	477	1
hsa01200	Carbon metabolism	1/108	115/8622	0.767608	0.799154	0.446434	847	1
hsa04670	Leukocyte transendothelial migration	1/108	115/8622	0.767608	0.799154	0.446434	998	1
hsa03082	ATP-dependent chromatin remodeling	1/108	117/8622	0.773472	0.801598	0.447799	9112	1
hsa04714	Thermogenesis	2/108	232/8622	0.792378	0.817475	0.456669	2260/3845	2
hsa04728	Dopaminergic synapse	1/108	132/8622	0.813017	0.834991	0.466454	817	1
hsa04270	Vascular smooth muscle contraction	1/108	134/8622	0.817745	0.83608	0.467062	4627	1
hsa04145	Phagosome	1/108	152/8622	0.855298	0.870571	0.48633	949	1
hsa05034	Alcoholism	1/108	188/8622	0.908921	0.92104	0.514524	3845	1
hsa03040	Spliceosome	1/108	216/8622	0.936548	0.944836	0.527817	57461	1
hsa04080	Neuroactive ligand-receptor interaction	1/108	367/8622	0.991154	0.995521	0.556131	5732	1
hsa04740	Olfactory transduction	1/108	439/8622	0.996587	0.996587	0.556727	817	1
