# Supplementary material for: A plasma‐derived exosomal microRNA signature by small RNA sequencing for early detection of postmenopausal osteoporosis
Source: Clin Transl Med. 2024 Apr 1;14(4):e1637. doi: 10.1002/ctm2.1637 (PMC10983017; doi:10.1002/ctm2.1637)
Supplement: Supplementary file 19 — Supporting Information [file CTM2-14-e1637-s008.xlsx]

## Sheet: Sheet1
Components	The discovery cohort
	AUC	95%CI	Specificity	Sensitivity
miR-panel	0.91	0.86-0.97	0.93	0.8
PINP	0.63	0.51-0.74	0.6	0.69
β.CTX	0.64	0.52-0.76	0.62	0.67
miR-panel+PINP+β.CTX	0.93	0.88-0.98	0.83	0.91
