# Supplementary material for: A plasma‐derived exosomal microRNA signature by small RNA sequencing for early detection of postmenopausal osteoporosis
Source: Clin Transl Med. 2024 Apr 1;14(4):e1637. doi: 10.1002/ctm2.1637 (PMC10983017; doi:10.1002/ctm2.1637)
Supplement: Supplementary file 20 — Supporting Information [file CTM2-14-e1637-s005.xlsx]

## Sheet: Sheet1
Components	The validation cohort				OPNA cohort 1				OPNA cohort2
	AUC	95%CI	Specificity	Sensitivity	AUC	95%CI	Specificity	Sensitivity	AUC	95%CI	Specificity	Sensitivity
miR-panel	0.8	0.60-0.95	0.7	0.83	0.97	0.96-0.98	0.93	0.96	0.73	0.55-0.90	0.9	0.6
PINP	0.53	0.30-0.80	0.9	0.3	0.6	0.50-0.69	0.67	0.62	0.59	0.40-0.71	0.6	0.67
β.CTX	0.51	0.24-0.73	0.3	0.92	0.61	0.50-0.71	0.52	0.72	0.59	0.40-0.82	0.5	0.8
miR-panel+PINP+β.CTX	0.81	0.62-0.90	0.7	0.91	0.98	0.96-0.99	0.93	0.95	0.73	0.55-0.91	0.9	0.5
