# Supplementary material for: A plasma‐derived exosomal microRNA signature by small RNA sequencing for early detection of postmenopausal osteoporosis
Source: Clin Transl Med. 2024 Apr 1;14(4):e1637. doi: 10.1002/ctm2.1637 (PMC10983017; doi:10.1002/ctm2.1637)
Supplement: Supplementary file 21 — Supporting Information [file CTM2-14-e1637-s018.xlsx]

## Sheet: Sheet1
Phenotypic information	Person coefficient (PMOP vs. CTL)	p value (PMOP vs. CTL)	Person coefficient (OPNA vs. CTL)	p value (OPNA vs. CTL)
Age (years)	0.246751	0.00872216	-0.0115147	0.867629
BMI (kg/m2)	-0.2	0.0557814	-0.200796	0.0332144
PINP (ng/mL)	0.063878	0.503418	0.000595248	0.993126
β.CTX (ng/mL)	-0.0409098	0.668454	0.0180727	0.793624
Ca (mmol/mL)	-0.0168553	0.859987	0.0288624	0.67606
Mg (mmol/mL)	0.008473	0.929348	0.0595402	0.38838
P (mmol/mL)	0.0791122	0.407018	0.0873588	0.205203
CHOL (mg/dl)	-0.0613132	0.520741	0.0528297	0.444153
TG (mmol/L)	-0.0928311	0.330297	-0.0108017	0.875757
HDL (mmol/L)	-0.0166184	0.861935	0.0748604	0.277894
LDL (mmol/L)	-0.042261	0.658179	0.0237326	0.731179
T-score (L1)	-0.35	0.00012	-0.29	2.1e-05
T-score (L2)	-0.41	1.1e-05	-0.31	7.2e-06
T-score (L3)	-0.38	4.4e-05	-0.29	2.3e-05
T-score (L4)	-0.34	0.00028	-0.27	5.1e-05
Total T-score	-0.41	9.7e-06	-0.36	5.7e-08
